# Supplementary material for: Inhibition of DRP1 Impedes Zygotic Genome Activation and Preimplantation Development in Mice
Source: Front Cell Dev Biol. 2021 Dec 2;9:788512. doi: 10.3389/fcell.2021.788512 (PMC8675387; doi:10.3389/fcell.2021.788512)
Supplement: Supplementary file 1 [file Table2.XLSX]

## Sheet: FPKM
GeneID	E2C_Con_1	E2C_Con_2	E2C_Drp1_1	E2C_Drp1_2
Gnai3	20.91	11.84	20.9	26.94
Pbsn	0	0	0	0
Cdc45	36.59	34.31	23.55	17.26
H19	0	0	0	0
Scml2	69.07	75.43	64.13	58.17
Apoh	0	0	0	0
Narf	3.38	5.19	4.81	1.34
Cav2	0	0.67	0.4	0.19
Klf6	0.2	1.62	1.1	0.2
Scmh1	4.17	6.21	5.76	5.14
Cox5a	757.35	652.75	964.36	1111.63
Tbx2	0	0	0	0
Tbx4	10.41	7.4	6.34	4.43
Zfy2	0.45	1.67	1.35	0.51
Ngfr	0	0	0.01	0.12
Wnt3	0.38	0.12	1.18	0.26
Wnt9a	0	0	0	0.08
Fer	23.55	25.43	21.53	19.76
Xpo6	16.9	14.37	14.44	10.27
Tfe3	7.11	3.62	7.34	4.89
Axin2	8.14	7.26	14.62	9.46
Brat1	0.24	0.41	0.46	0.06
Gna12	5.78	5.05	6.71	4.34
Slc22a18	0	0	0	0
Itgb2l	0	0	0	0
Igsf5	0	0	0	0
Pih1d2	1.62	1.55	2.82	3.08
Dlat	30.12	21.24	28.04	25.24
Sdhd	13.5	21.87	20.6	23.22
Fgf23	0	0.27	0	0
Fgf6	0	0.19	0.39	0.14
Ccnd2	1.43	0.06	0.79	0.01
Gpr107	1.65	1.3	4.74	3.01
Nalcn	0.34	0.17	0.31	0.08
Btbd17	0.21	0	0	0
Slfn4	0	0	0	0
Th	18.7	20.94	18.37	16.29
Ins2	0	3.07	4.7	4.85
Scnn1g	0	0.1	0.08	0
Drp2	0.21	0	0	0
Tspan32	0	0	0	0
Lhx2	0.22	0.5	1.05	0.1
Clec2g	0.91	0.06	2.06	0
Gmpr	4.85	8.39	9.5	7.33
Glra1	0	0.12	0	0.03
Mid2	0	0	0	0
Trim25	0.6	0.47	0.75	0
Dgke	5.35	4.82	1.47	1.47
Scpep1	115.35	120.33	156.43	98.08
Mnt	0.08	0.24	0.28	0.05
Itgb2	0.11	0.18	0.42	0.02
Hddc2	4.47	8.01	5.56	9.34
Tpd52l1	8	8.21	10.27	13.53
Pemt	44	45.07	45.36	25.78
Cdh1	2.35	1.85	2.24	2.5
Cdh4	0.37	0.25	0.43	0.5
Ckmt1	5.39	1.41	0.99	2.35
Bcl6b	0	0	0.42	0
Clec10a	22.28	14.87	44.02	40.16
Alox12	11.12	7.89	8.07	3.9
Arvcf	0.05	0.01	0.03	0.37
Comt	1.45	0.86	1.58	0.5
Rtca	17.52	11.53	12.44	13.03
Dbt	20.11	14.85	16.02	24.3
Dazap2	604.23	451.02	312.76	223.55
Mcts1	13.59	17.23	10.88	9.57
Rem1	0	0	0	0.14
Rnf17	8.9	13.92	14.33	10.85
Trappc10	3.27	2.85	3.93	1.5
Ccm2	0.81	1.67	0.19	1.11
Wap	0	0	0	0
Tbrg4	8.78	14.76	4.67	2.66
Tmprss2	0	0	0	0
Mx1	0	0.69	0.61	0
Fap	0	0	0.02	0
Gcg	0	0	0	0
Ndufa9	46	39.79	34.79	35.68
Egfl6	6.39	9.33	9.82	14.09
Lck	5.1	2.57	2.33	4.17
Tssk3	0	0	0	0
Cttnbp2	6.64	4.99	2.79	4.02
Galnt1	3.59	2.47	3.28	2.33
Myf5	0	0	0	0.09
Mkrn2	29.9	28.14	19.86	16.65
Pparg	11.5	12.78	17.82	9.54
Raf1	93.79	87.03	67.98	97.07
2021-09-01	1.61	3.27	3.68	4.46
Pdgfb	0	0	0.59	0.58
Acvrl1	0	0.09	0	0
Grasp	0.02	0.08	0.3	0.46
Acvr1b	0.47	0.65	0.79	0.19
Tom1l2	4.74	4	3.53	2.62
Gpa33	0.07	0.12	0.55	0.81
Zfp385a	1.51	0.66	0.9	0.39
Itga5	0.05	0.03	0	0
Gabra2	0	0	0	0
Wdr77	9.99	6.6	4.88	2.66
Adora3	1.17	0.38	0.3	0
Atp5f1	78.17	77.81	90.7	113.67
Sox9	0.01	0.07	0.07	0.06
Hnrnpd	23.41	26.08	22.01	27.18
Dynlt1c	3.54	8.76	8.44	8.34
C1d	78.18	74.23	31.73	33.36
Gm2a	37.19	24.13	12.84	9.73
Krit1	2.12	1.11	0.8	3.83
Clcn4	0.49	0.08	0.59	0.36
Vmn2r88	0	0.02	0	0.02
Grm6	0	0	0	0
Sema4f	0	0	0	0
Hk2	12.1	21.63	6.92	8.92
Myo18a	3.3	1.25	3.14	1.39
Sez6	0.07	0.31	0.06	0.44
Haao	0	0	0	0
Cd52	5.85	8.51	4.54	8.5
Abhd15	0.13	0	0	0
Hoxb6	0.29	0.13	0	0.99
Loxl3	1.13	0.08	0.04	0.04
Tcl1b5	437.54	331.69	312	213.47
Btn1a1	0	0	0.01	0.62
Kat2b	0.57	0.6	1.58	0
Rab5b	2.15	1.5	1.39	0.99
Cryba1	0.81	0.91	0.08	0.95
Dnmt3l	27.06	41.91	39.86	15.16
Aire	0.18	0.27	0.51	0.82
Icosl	10.31	6.82	6.17	4.16
Spg7	2.31	2.43	2.06	1.54
Sult5a1	9.14	3.81	9.4	9.74
Rpl13	48.33	40.77	42.43	38.29
Chmp1a	2.24	0.96	2.7	3.05
Rpa1	13.93	8.9	10.61	9.26
Serpinf1	0.42	0.89	0	0.81
Tubgcp3	0.3	0.37	0.43	0.52
Oprm1	0	1.16	0.67	0
Polr3d	1.87	1.65	3.02	1.17
Tcf7	2.38	3.52	4.55	3.59
Ddx3x	124	116.45	100.14	103.66
Il12rb1	0	0	0	0
Slc5a5	0.15	0	0	0
Kcnn3	0.24	0.3	0.3	0.17
Usp32	10.47	15.81	6.76	4.72
Car4	0	0.69	0.53	1.39
Txnrd3	1.87	2.06	2.37	0.62
Fasl	0	0	0.66	0
Zfp512b	1.67	1.07	1.96	1.01
Dnajc5	5.31	4.57	4.95	2.88
Tpd52l2	83.93	50.86	78.73	57.67
Fmr1	8.02	8.33	9.1	6.32
Bcl11a	0.04	0.63	0.19	0.32
Il4	0.14	0.14	0.14	0
Pxmp4	0.87	1.95	3.54	3.44
Dlg3	1.06	1.41	0.76	1.02
Gnb1l	6.85	15.19	7.6	12.9
Dbh	0.19	1.09	0.57	0.02
Mmp11	0	0	0	1.44
Smarcb1	7.16	15.04	9.94	3.43
Vpreb3	2.01	1.49	0.44	0.65
Hip1r	0.31	0.73	0.75	0.77
Nsun5	1.99	3.08	2.17	0.76
Top1mt	0.29	0.06	0.51	0
Hoxa10	0.45	0.35	0.12	0.79
Hoxa4	0.29	0	0.03	0.32
Gm38393	0.13	0.19	0.56	0.14
Mmp14	0.01	0	0	0
Slc7a7	0.51	0.74	0.79	0.63
Oxa1l	0.89	1.17	3.15	2.56
Heatr6	1.95	0.98	1.49	0.96
Ccl3	5.44	3.4	7.26	11.22
Wfdc18	0	0	0.13	1.64
Icam4	0	0	0.99	2.41
Ilf2	31.59	33.42	21.3	16.94
Chtop	16.14	11.34	11.47	12.94
Snapin	12.74	13.46	16.52	17.45
S100a4	0	0	1.6	0
S100a3	0	0.66	1.74	0
S100a5	0	0	0	0
S100a6	1.11	5.18	9.5	2.21
Scn4a	0	0	0	0.01
Icam2	0	0	0	0
Mapk7	0.74	0.44	0.16	0
Epn2	52.57	40.92	48.2	33.37
B9d1	438.87	363.29	441.25	363.85
Sec24b	5.28	5.73	8.13	5.01
N4bp3	0	0	0	0
Rmnd5b	3.03	3.62	3.5	1.07
Nhp2	92.8	53.1	68.1	57.67
Vps9d1	2.58	1.96	2.55	1.59
Zfp276	0.33	0.42	0.76	0.85
C1ql4	0	0.49	0.33	0.07
Mfsd10	0	1.37	0.65	1.13
Luzp1	96.98	70.53	101.07	66.66
Slc13a2	0.59	0	0	0
Kctd10	21.96	15.81	25.1	13.86
Poldip2	4.15	2.21	0.76	1.05
Sebox	49.47	28.7	45.52	28.33
Ift20	150.86	143.55	110.45	118.66
Col6a1	0	0	0	0
Pcbp3	18.62	9.25	13.65	9.42
Lgals9	3.4	5.16	2.6	2.03
Araf	11.55	6.92	10.61	7.59
Cfp	0.22	0.13	0.19	0.06
Timp1	0	0	0	0
Uxt	10.03	9.42	9.34	6.66
Cnnm3	0.78	1.16	0.95	1.41
Lman2l	1.28	1.18	1.15	2.25
Mcm3ap	7.22	15.41	13.64	12.1
Pcnt	6.69	6.5	6.54	5.45
Ftcd	0	0	0	0
Mxd1	8.37	6.78	10.87	7.86
Gmcl1	7.35	16.61	10.35	11.51
Snrnp27	306.88	333.42	507.3	596.47
Oas1c	82.14	49.52	95.4	55.34
Oas1h	170.67	168.78	279.66	204.9
Ocrl	4.85	8.78	9.04	6.3
Calm1	3447.42	3123.82	3317.57	4814.38
Agpat3	0.65	0.64	0.09	0.71
Slc26a3	0.35	0.07	0	0.49
Sema6b	0	0	0.01	0
Uhrf1	32.4	32.31	41.16	26.35
Dpp9	0.83	0.39	0.64	0.04
Ramp2	7.84	2.76	3.18	3.12
Lsr	0.24	0.56	1.23	0.13
Gramd1a	0.33	0.48	0.2	1.35
Hpn	0	0	0	0
Gabrg1	0.05	0	0.03	0
Ckb	7.38	6.4	5.39	2.61
Sp1	2.8	4.82	2.84	2.81
Itgb7	0.4	0.2	0	1.34
Myg1	5.68	5.14	3.06	1.69
Rarg	1.67	1.48	0.57	0.3
Pfdn5	492.05	388.4	568.18	517.99
Efnb2	5.19	6.85	7.46	5.95
Rrp15	28.72	21.93	27.83	24.82
Rnd2	0.15	0.16	0.43	1.56
Srr	2.24	1.54	2.65	0.25
Sync	0	0	0.19	0
Fndc5	0	0.24	0	0.02
Acp5	1.94	1.16	2.16	1.04
Cnn1	20.39	11.26	16.03	1.23
Fbxo9	35.97	42.06	28.66	31.98
Vps50	31.68	63.97	35.69	31.12
Hars	2.28	4.35	3.74	2.31
Zmat2	40.25	53	58.4	51.56
Ube2c	241.49	176.1	277.32	158.73
Smg5	0.51	2.45	0.53	0.7
Cct3	50.91	63.11	49.01	44.98
Glmp	4.5	0	0.75	0.39
Mef2d	3.14	0.83	1.61	0.5
Tmem79	1.8	2.57	1.62	0.28
Snd1	8.75	11.69	10.05	5.33
Col18a1	0	0.1	0.1	0
Slc19a1	0	2.44	0.5	2.32
Kpnb1	8.16	12.1	11.65	10.1
Npepps	4.84	8.66	6.72	8.37
Tbx21	0	0.06	0	0
Mrpl10	7.75	6.89	10.89	8.05
Cyp51	2.11	1.13	1.67	1.09
Tcf25	9.56	3.59	8.2	5.2
Tubb6	11.75	15.02	14.28	9.52
Def8	1.13	0.48	0.45	0.32
Meox1	0	0	0	0.13
Sost	0	0.05	0.2	0.07
Nkx2-1	0	0.12	0	0.15
Pax9	1.23	1.12	0.91	0.38
Irx2	1.42	2.88	0.31	0
Col1a1	0.2	0.11	0.53	0.01
Itga3	0	0.21	0	0.02
Sgca	0.12	0	0.33	0.78
Dlx3	0.45	0.16	0.29	0.46
Foxm1	5.84	5.26	4.65	4.72
Itfg2	2.79	2.74	1.89	1.35
Nrip2	0.06	0	0	0
Tulp3	19.74	15.62	22.07	19.74
Gtf2h4	0.32	0.36	0.13	0.51
Tubb5	52.32	78.31	27.35	21.71
Ell2	4.47	3.03	3.05	2.6
Jup	1.17	0.25	0.57	0.97
Fkbp10	0	0	0	0
Klhl10	1.37	0.37	0.14	0.58
Mnx1	0	0	0	0
Nom1	0.42	1.46	3.74	0.26
Ergic1	5.47	6.32	14.9	6.58
Tnk1	0.2	0.06	0	0
Acap1	0.1	0	0.19	0.02
Tcea3	9.52	6.62	9.88	5.42
Csn3	0	0	0	0
Ifrd1	104.44	126.92	114.75	123.4
Stk38l	9.78	6.88	7.2	6.42
Brpf1	2.05	1.35	0.94	0.99
Akr1b3	123.97	119.89	165	131.75
Hoxc13	0.04	0.02	0.14	0.49
Hoxc11	0	0.03	0.08	0.05
Hoxc8	0	0	0.19	0
Hoxc6	0	0	0	0
Gstt1	1.81	0.86	0.83	2.49
Gstt3	0.24	0.79	1.21	0.37
Ddt	69.07	48.47	111.59	122.57
Tat	0	0.66	0.3	0
Marveld3	0.34	0	0.62	0.27
Ddx18	57.19	66.37	76.21	58.17
Ubl3	39.15	31.13	54.13	50.11
Gramd3	0.26	1.04	0.94	0.53
Eef1e1	74.8	121.85	172.44	150.74
Akt1	3.27	3.19	4.47	3.77
Cldn15	2.83	3.03	2.57	0.21
Il16	0.03	0.08	0	0
Tcirg1	1.03	0.92	0.58	1.82
Naglu	0.14	0	0	0
Coasy	0.33	1.47	0.95	2.08
Smo	0.01	0	0	0
Tspan33	1.43	1.09	3.24	2.27
Crnkl1	31.76	35.64	40.37	38.1
Rin2	1.37	0.9	0.35	0.68
Folh1	0.02	0	0.25	0
Chordc1	10.77	11.19	12.13	8.99
Rtcb	7.04	2.78	2.54	2.44
Pwp1	19.14	31.08	8.53	5.63
Fbxo7	6.6	2.57	4.6	6.1
Capns1	7.45	4.85	5.03	2.19
Lrp3	0	0	0	0
Dsg4	0	0	0	0
Evx2	0	0.25	0.03	0
Hoxd13	0.71	2.19	0.97	1.8
Hoxd12	0	0.43	0	0.06
Folr1	29.76	16.45	8.05	10.14
Clpb	6.52	4.08	12.98	3.56
2021-09-07	23.46	36.97	37.78	37.23
Zdhhc4	1.88	2.08	2.34	2.6
Rac1	208.5	168.26	239.66	212.42
Nup214	153.96	135.35	150.54	147.56
Aif1l	0.32	1.32	0	1.67
Cpa3	0	0.08	0.26	0
Ltbp1	0.15	0.02	0.23	0.07
Ugp2	15.84	12.1	8.8	16
Kcnh6	0	0	0	0
Trmt1	3.6	1.56	5.33	0.53
Nacc1	1.06	0.79	1.23	0.33
Nfix	2.04	2.23	3.15	3.14
Slc1a5	1.55	5.89	2.02	1.06
Uba1	48.85	49.78	48.72	42.08
Vwf	0.02	0.07	0.68	0
Siae	2.2	1.85	1.05	1.84
Vsig2	0	0	0	0
Esam	0.05	0	0	0.22
Spa17	9.88	8.94	13.66	18.18
Fam50a	12.62	10.55	9.82	12.16
Emd	15.22	11.78	14.91	8.29
Taco1	0	0.21	1.13	0
Grik3	0	0	0	0
Gria3	0	0	0	0
Npas1	0	0	0	0
Sipa1l2	0.99	0.93	1.36	0.74
Ap4e1	3.2	2.47	1.84	1.68
Blvra	7.92	2.98	9.54	11.33
Pdzd4	0.1	0.14	0.05	0
Srpk3	0	0	1.12	0
Idh3g	33.6	25.33	14.74	7.91
Pnck	0	0	0	0
Ssr4	19.9	5.14	17.67	14.04
Bcap31	129.22	119.75	143.48	119.7
Fam98a	3.99	3.83	2.4	3.82
Ltbp2	1.28	1.51	1.6	0.35
Kmt2a	0.22	0.04	0.14	0.05
Ift46	53	58.22	62.93	51.39
Tmem25	0	0.02	0	0.14
Cd3g	0.62	0.43	0.53	0
Trappc6a	22.05	11.8	19.27	22.19
Supt6	1.89	1.77	1.34	1.43
Spag5	8.07	6.37	10.78	8.32
Foxn1	0	0	0	0.03
Unc119	0.69	0.34	1.39	1.2
Rab34	5.42	4.79	9.84	12.87
Sdf2	25.94	31.87	43.19	22.37
Ccne1	27.11	20.79	14.01	11.04
Hsf2bp	112.38	67.62	62.47	49.07
Bbc3	0.08	0	0.09	0
Mybpc3	0	0	0	0
Psmc3	21.08	15.49	16.83	6.72
Acp2	0.05	0.22	0.87	0.29
Rapsn	1.2	1.91	3.07	3.59
Slc39a13	0	0.08	0	0
Celf2	13.53	17.72	13	16.01
Nr1h3	2.01	0.48	0.12	0.43
Ddb2	40.21	39.15	52.06	44.88
Spi1	0.07	0.08	0.46	0.11
Sf3a1	6.78	3.94	4.84	4.51
Stat6	7.04	8.72	15.1	7.5
Clgn	0.22	0.02	0.26	0
Napsa	0	0	0	0
Vrk3	9.46	9.19	7.93	5.08
Smg9	0.03	0.85	0.2	0
Paxip1	8.29	6.72	3.16	2.69
Rmnd5a	45.77	52.52	38.08	36.66
Mov10	0.35	0.23	0.75	0.18
Ppm1j	0	0	0	0
Rhoc	0.87	0	0	0.22
Prr27	0	0.13	0.12	0.04
Tead3	0.22	0.08	0.31	0
Ppard	0.41	0.59	0.65	0.54
Def6	0.65	0.8	1.62	1.72
Peg3	1.68	1.6	0.98	2.9
Zim1	1.33	0.76	0.48	0.56
Metrn	0	0	0	0
Lmf1	0.52	1.13	0.32	0.63
Ciao3	0	0.43	0.02	0
Angptl4	0.52	0.69	0.9	0.13
Dbf4	170.21	189.88	192.74	182.05
Daxx	6.18	14.75	9.93	3.86
Cd320	5.05	5.24	4.47	7.55
Ipo4	8.64	1.54	3.78	2.16
Tm9sf1	4.25	0.52	0.51	0.15
Rec8	1.3	0	1.78	0.45
Irf9	1.51	0.7	1.19	2.49
Gmpr2	1.86	1.29	4.46	1.98
Mdp1	10.25	9.42	11.67	7.13
Dhrs1	75.32	83.74	77.39	51.49
Ncan	0.01	0	0	0
Tmem161a	0	0	0	0.04
Armc6	0	0.11	0.67	0.3
Borcs8	6.99	11.71	11.33	18.36
Slc25a42	0	0.05	0.09	0
Snx9	67.52	65.44	72.02	47.31
Ranbp3	4.59	3.73	6.63	4.17
Ndufa11	202.26	162.15	235.94	294.11
Bmp8b	0	0	0	0
Nr2f6	1.78	0.04	0.27	0
Use1	3.42	3.34	5.78	1.84
Ocel1	0.06	0	0.23	0
Dyrk1b	0.23	0.21	0.47	0.06
Braf	1.72	2.61	2.53	1.37
Ndufb2	209.44	233.43	333.47	331.5
Hltf	8.59	5.25	9	5.02
Prpf6	11.68	12.54	15.07	11.92
Rgs19	2.54	4.12	6.41	3.41
Rgs20	0.13	0	0	0.18
Abhd3	2.37	5.66	2.62	3.09
Snrpd1	521.09	591.16	758.06	949.01
Tchp	1.68	0.71	0.84	0.67
Tiam1	150.3	145.31	126.6	61.49
Tsc2	0.92	2.26	1.63	5.24
Rpl3l	1.33	1.33	0.95	0.32
Slc9a3r2	3.96	4.16	9.68	8.16
Puf60	5.39	3.19	2.79	1.17
Golga2	2.94	1.57	5.14	1.75
Uck1	0	0.13	0.71	0
Scin	3.49	4.58	3.34	3.56
Ikzf4	2.82	2.79	1.4	1.14
Mien1	10.17	10.2	14.96	7.64
Pon1	1.24	0.71	0.98	0.88
Axl	0.2	0.07	0	0
Tgfb1	0.24	0	0	0
Ccdc97	4.21	2.67	3.84	3.22
Zfp40	4.43	1.05	1.96	1.7
Akap8l	5.22	4.66	5.68	2.78
Shh	0.1	0.71	0.36	0.34
Pdcd2l	10.97	7.85	24.27	21.02
Gtf2f1	22.47	21.99	15.74	11.65
Clpp	10.78	3.54	6.04	7.39
Alkbh7	14.69	6.37	20.29	16.73
Pspn	0	0	0.17	0
Dennd1c	0.22	0	0.27	0
Med6	105.02	121.91	206.7	174.35
Prkd1	9.12	12.36	10.56	10.68
Lcp2	1.85	0.49	0	0
Cse1l	10.39	15.34	8.56	6.89
Naa20	104.36	67.94	127.37	133.42
Prkra	0.9	0.74	0.26	1.1
Fkbp7	3.02	4.3	6.65	5.84
Plekha3	56.43	77.72	62.62	56.29
Ykt6	0.98	0.16	1.24	1.41
Baz1b	4.71	2.87	5.55	3.39
Pex6	0	0.04	0.02	0.01
Mrpl2	24.63	18.52	28.39	15.82
Mea1	599.86	489.7	825.26	679.09
Gnmt	0	0	2.11	0
Grin2d	0.03	0	0.03	0
Kdelr1	6.33	7.67	18.5	3.9
Tmem143	0.31	0.37	0.62	0.63
Pdxk-ps	0	0	0	0
Ggct	2304.73	2359.41	3190.16	3346.33
Jag2	2.39	0.88	1.63	1.29
Btbd6	0	0.75	0.65	0
Nudt14	49.36	52.41	66.77	59.18
Epdr1	7.48	6.27	3.89	4.58
Flii	2.35	9.44	4.96	4.24
Top3a	0.39	0.18	0.53	0.14
Atg4d	0.02	0	0.01	0.1
Qtrt1	7.1	8.95	4.4	3.15
Plin4	0	0	0	0
Hdgfl2	7.39	5.18	9.14	6.44
Chaf1a	2.65	1.83	2.93	1.56
Adprh	1.22	1.96	1.98	2.66
Tmem39a	18.02	17.84	13.3	12.67
Timmdc1	5.11	2.74	4.07	2
Pla1a	0.49	1.45	1.04	0.37
Mcm2	17.43	17.52	14.68	10.95
Tpra1	3.49	1.9	5.31	3.62
Nab1	10.73	11.68	11.18	16.32
Adgre5	0	0	0.38	0
Il17ra	0.24	0.17	0.05	0.87
Lamb1	3.4	3.96	5.91	5.3
Kcnn1	0	0	0	0.06
Arrdc2	2.1	2.41	3.03	2.53
Ppp1r17	0	0.09	0.56	0
Cd36	77.93	76.69	85.22	82.08
Map2k7	0.47	0.24	0.79	1.33
Timm44	4.21	6.17	8.03	8.27
Ap2a2	3.81	1.6	1.38	1.24
Pnkp	0.92	0.22	0.06	0
Med25	4.28	3.3	2.4	1.71
Bcam	0	0	0	0
Clptm1	1.52	1.4	1.18	0.63
Relb	0.3	0.52	1.64	0.53
Tomm40	4.39	1.71	6.97	4.79
Apoe	3.86	2.58	4.62	0.94
Apoc2	10.33	5.49	5.89	0.89
Hbp1	106.13	87.35	62.34	71.63
Prkar2b	48.31	49.4	41.68	42.72
Cdkn1b	1.75	2.23	2.01	1.63
Klf4	3.97	5.92	4.64	3.53
Ap1m1	11.97	9.38	11.69	4.62
Rab8a	8.21	5.37	13.58	9.77
Hmgn2	122.14	145.93	150.25	229.27
Fam32a	21.78	12.5	27.32	21.67
Elf3	3.56	3.08	2.72	1.85
Cyp2c29	0.94	2.23	1.74	0.48
Stard3nl	162.71	146.87	199.97	173.33
Stk11	32.42	15.9	20.45	13.87
Efna2	1.03	0.2	0.19	0.02
Atp5d	3.65	0.59	2.8	3.81
Ppp5c	2.23	0.33	1.55	0.28
Cdk12	10.24	9.73	9.03	7.89
Lipe	0.11	0.44	0.13	0.08
Pafah1b2	10.07	7.39	16.25	17.42
Tbc1d8	3.45	3.86	4.35	2.8
Cnot11	16.06	27.27	25.82	32.74
Slc2a3	1.88	5.79	0.97	0.84
Foxj2	0.69	0.48	1.1	0.32
Sri	29.97	32.81	41.4	33.69
Dgcr2	0.5	0.44	0.46	0.33
Irf3	2.42	3.33	4.41	2.95
Bcl2l12	2.07	1.71	1.26	0.05
Zfp959	0	2.97	1.54	2.8
Mpnd	0	0	1.34	0
Sh3gl1	1.65	1.81	1.47	0.47
Ebi3	0.67	2.35	2.03	1.42
Yju2	0.16	0.04	0	0
Ranbp2	3.23	5.03	2.65	2.2
Edar	0.13	0.72	0.11	0.08
Grk5	4.62	3.78	3.48	4.55
Dvl3	5.64	4.97	3.75	4.72
Abcf3	12.13	13.98	21.07	20.5
Eif2b5	4.03	3.93	2.23	4.67
Cyth2	11.2	8.27	9.18	6.17
Sult2b1	10.53	4.34	3.88	7.33
Car11	0.53	0.74	1.45	0.64
Dlgap1	1.35	1.81	2.15	2.01
Plag1	22.9	15.46	21.62	23.24
Hck	0.38	0	0	0
Mrpl4	10.61	13.27	16.32	5.74
Keap1	1.22	0.06	0.51	0.52
Ap1m2	10.61	11.7	16.15	9.48
Glg1	3.26	1.84	0.26	0.42
Atp8b3	1.04	0	0.12	0
Btbd2	11.83	11.06	9.11	10.55
Csnk1g2	1.69	0.94	1.86	1.63
Abhd17a	0	0	0	0.74
Mob3a	0.64	1.16	1.42	0.27
Cacnb3	1.65	2.47	1.59	1.34
Ccdc65	6.67	2.67	3.36	0.96
Fkbp11	0.04	0.99	2.36	7.02
Ddx23	1.63	0.56	1.99	1.5
Pld3	1.65	1.99	2.06	0.08
Grik5	0	0	0.19	0
Cd79a	0.04	0	0.51	0
Rabac1	44.4	30.25	73.1	46.18
Etv3	0.3	0.01	0.07	0
Prkcsh	0.89	0.45	1.05	0.62
Elavl3	2.52	1.66	2.24	2.01
Rab3b	65.92	63.8	83.75	71.62
St8sia6	3.79	3.53	5.27	2.73
Fcgrt	0.55	4.55	0.06	1.97
Nosip	7.58	6.27	4.74	2.11
Pih1d1	5.58	0.57	2.76	2.54
Rps11	221.67	227.07	137.25	190.66
Supt5	5.23	5.74	2.17	2.02
Dll3	13.51	9.4	20.3	20.09
Paf1	15.3	18.46	10.81	5.69
Timm50	2.89	2.76	2.97	1.52
Med29	58.68	38.08	47.9	31.6
Bicd1	0.56	1.06	0.46	0.46
Ncstn	3.03	4.31	2.07	1.07
Pex19	8.98	5.35	5.68	4.44
Phyhip	0	0.04	0	0
Crhr2	0	0	0.04	0
Inmt	0	0	0	0
Cyp4f18	0	0	0.23	0
Impdh1	0.87	0.69	0.31	0.32
Psg18	0	0	0	0
Dusp3	0.06	0	0.09	0
Prodh	0.57	2.53	1.51	0.89
Ess2	5.13	2.78	2.93	2.74
Slc25a1	1.86	1.95	5.18	2.35
Dgcr6	22.51	10.14	20.27	15.83
Ddr1	0.51	0.56	0.54	0.1
Ier3	7.25	4.93	10.65	8.83
Fosb	2.3	0.74	0.87	1.14
Klc4	1.84	0.77	1.74	0.23
Ercc1	6.46	1.62	0.59	2.29
Cyp17a1	0	0	0	0
As3mt	1.6	0.81	0.28	0.28
Homer3	0.41	0.2	0.06	0
Crtc1	0.44	0.24	0.33	0.18
Rnf215	0.52	0.09	0.3	0.13
Sec14l2	0	0	0.02	0
Aven	298.81	246.69	387.88	298.21
Cp	0	0.62	0	0
Crot	3.38	6.09	4.29	6.13
Rps6ka1	1.83	1.28	2.21	1.09
Calb2	0.59	0.31	0.47	0.4
Snrnp200	1.53	0.94	1.07	1.1
Ciao1	7.69	11.99	16.04	6.59
Has1	0.13	0	0	0
Taf6l	0.73	0.1	0.4	0.35
Insig2	18.96	10.19	16.46	23.47
Kpna6	2.75	2.36	2.95	2.06
Man1a	2.32	2.86	2.02	2.62
Itpkc	0	0.26	0	0
Coq8b	1.71	0.98	1.79	0.39
Brd8	9.94	5.75	8.65	5.1
Kif20a	14.5	19.35	13.98	8.49
Farsa	4.06	1.08	4.63	2.67
Gcdh	4.68	1.74	1.59	2.92
Mast2	12.04	7.88	5.68	4.3
Dnase2a	1.83	0.28	0.81	0.87
Rad23a	1.83	2.63	2.44	0.67
Calr	21.39	23.35	22.74	24.38
Syce2	653.42	578.46	737.76	956.57
Nfat5	2.27	1.65	3.04	0.79
Nob1	6.08	6.29	2.35	0.62
Nqo1	10.3	11.95	14.9	7.9
Ppfia3	0.02	0.01	0.21	0.01
Gys1	1.71	0.75	1.26	1.14
Ruvbl2	13.23	10.19	13	5.12
Lin7b	7.37	3.91	6.15	11.3
Bax	12.05	6.91	18.47	7.52
Il7r	0	0.07	0	0
Tfam	4.23	1.87	5.98	3.47
Zfp81	5.54	7.52	6.7	7.38
Efnb3	0.27	0.03	0.03	0.13
Mmd	0.69	0.29	1.3	0.74
Hlf	1.28	0.57	0.21	0.41
Fam162a	27.69	28.9	64.48	55.3
Rpl8	44.28	32.89	38.08	29.82
Grm3	0.25	0.12	0.08	0.17
Ssbp2	121.24	92.06	100.35	85.45
Fancl	2.8	1.32	3.91	2.5
Brinp2	0	0.22	0.25	0.16
Gstm5	475.88	633.78	568.28	773.06
Gstm7	0.83	0	0.39	0
Gstm3	0.04	0.43	0.25	0
Stat3	8.99	6.32	8.33	2.49
Stat5a	5.67	6.16	4.12	4.01
Cavin1	0.64	0.45	0.4	0.31
Map3k11	0.47	0.26	1.06	0.97
Akt2	3.65	2.57	4.08	2.1
Dnaja3	20.95	13.93	13.66	9.08
Hmox2	21.28	19.55	22.62	26.35
Cdip1	5.1	3.73	4.09	2.36
Map3k20	1.12	1.16	1.09	0.86
Cwc15	349.18	407.24	363.66	294.51
Col5a3	0	0	0.09	0
Dnmt1	5.37	5.04	5.22	3.34
Ppan	5.46	4.92	6.94	3.71
Angptl2	6	7.6	7.5	4.25
Cacna1e	0.01	0.04	0.02	0.01
Cacna1b	0	0	0.03	0.15
Trmt10a	8.04	4.91	2.61	3.21
Etv1	60.52	96.11	72.47	73.61
Kifc2	0.37	0.42	0.22	0.14
Psap	0.76	1.2	0.31	0.45
Ikbkg	0.31	0.16	0.29	0.05
Pax2	0.71	1.01	0.39	0.5
Wars2	1.25	3.13	1.31	0.98
Atn1	0.49	0.06	0.26	0.04
Phb2	38.88	16.88	23.12	15.95
Ptpn6	0.58	0.2	0.73	1.51
Eno2	0	0.04	0	0
Emg1	80.41	74.86	82.86	76.85
Lpcat3	0.05	1.05	0.38	0
Atp6v1f	343.07	383.37	450.78	656.52
Il12b	0.05	0	0.17	0
Clcn5	9.12	8.47	9.65	10.43
Clcn3	7.13	8.16	8.92	4.04
Hif3a	2.61	3	1.77	0.95
Gpx6	26.46	33.23	36.44	38.65
Gpx5	0	0.29	0.5	0
Pde1c	4.25	4.04	7.09	5.16
Utp20	2.78	2.57	4.17	0.99
Spic	62.48	94.78	19.09	13.08
9330159F19Rik	0	0.07	0	0
Cul3	37.85	40.28	13.65	35.98
Sst	0	0.46	0	0
Il11	0.36	0.52	0.24	0.63
Large1	0.62	0.97	0.37	0.84
Ddx56	4.75	2.28	2.18	1.69
Tmed4	7.34	3.94	4.14	2.79
Col26a1	0.04	0.09	0.07	0
Bid	1.07	2.17	2.01	2.87
Ralb	0.45	0.27	0	0
Ppp1cc	58.79	46.09	36.68	60.93
Dnajb11	5.31	5.54	4.34	4.79
Tbccd1	4.13	3.2	5.95	6.1
Clec11a	0.19	0.02	0.17	0.22
Zfp324	0	0	0	0.5
Gab2	1.17	2.01	1.45	0.59
Coro1c	1.33	1.03	2.25	1.53
Tax1bp1	46.27	63.92	71.16	37.32
Psg17	35.36	24.25	46.26	45.67
Psg19	0	0	0	0
Ctse	0	0	0	0
Ndrg2	0	0.35	0	0
Mettl17	16.26	11.22	10.07	12.7
Arhgef40	4.86	8.66	4.1	5.96
Pnpla6	5.69	4.8	4.51	5.59
Mcoln1	3.48	6.79	7.3	2.86
Arhgef18	1.33	0.44	1.19	0.96
Pkn2	53.3	74.69	27.71	38.82
Cd33	0	0	0	0
Etfb	11.83	14.89	32.33	34.23
Nkg7	0	0	0	0
Stxbp2	0.71	0.35	0.56	0.53
Pcp2	0	0	0	0
Sgce	0.03	0.22	0.67	0.66
Chn2	8.41	7.27	6.83	4.59
Wwox	11.69	9.76	9.87	8.4
Slbp	1202.27	1239.27	1404.71	1324.63
Tyr	0.26	0.83	0.4	0.1
Ghrhr	0	0	0	0
Aqp1	0	0	0	0
Arid3b	0.76	1	2.49	1.38
Cnn2	0.16	0.02	0.32	0.47
Polr2e	68.57	48.14	42.54	35.66
Abca13	2.04	3.6	1.42	4.04
Myo9b	3.39	1.8	4.03	3.02
Hdac9	2.13	4.44	3.3	3.83
Ly9	0	0	0	0
Cd244a	0.12	0.32	0	0.2
Adgre1	0	0	0	0.1
Mtfp1	0	0.28	0	0
Rab23	2.92	3.08	4.16	2.72
Rab11a	123.5	134.51	194.57	153.39
Eif2b2	9.32	14.86	13.05	3.55
Dlst	9.04	7.48	7.39	9.58
Pgf	0.25	0	0	0
Ulk2	1.1	3.09	3.35	1.38
Ccl24	0	0	0.26	0
Dgkq	0	0	0	0
Tmed11	1.49	0	0.58	0
Grap	0	0	0	0
Pou1f1	0	0	0	0
Chmp2b	20.87	11.69	13.85	14.47
Plod3	0	0.04	0.03	0
Ap1s1	6.62	4.85	2.79	2.7
Mapk13	2.51	0.95	1.95	0.96
Srpk1	169.25	107.15	161.45	82.66
Pax3	0.31	0.3	0.04	0.32
Lbr	35.04	26.72	35.35	30.09
Crabp2	153.11	49.96	205.09	133.18
Nes	0.4	0.2	0.37	0.3
Bcan	0	0	0	0
Hapln2	0	0	0.39	0
Prcc	0.21	0.35	1.38	0.12
Rrnad1	0.74	0.25	0.82	0.15
Hdgf	14.14	8.52	9.65	7.25
Slc25a18	0	0	0	0
Thop1	0.02	0.49	0.75	0.7
Apba3	1.63	0	0	0
Matk	0	0	0	0
Pias4	3.37	1.69	2.52	0.69
Map2k1	105.63	111.3	85.48	69.98
Sgta	5.42	4.36	4.84	2.81
Nmrk2	0	0.13	0.26	0.62
Tmem242	8.18	4.27	5.79	9.46
Dtx2	14.14	11.62	13.22	11.54
Zp3	24.28	12.87	17.49	18.35
Hspb1	107.56	129.05	90.13	70.38
Rasa4	98.87	64.04	136.49	121.93
Syt5	1.67	0.18	1.02	0
Hnrnpa2b1	52.31	89.12	43.46	45.58
Fxyd4	5.71	4.98	10.17	2.27
Ccdc130	7.03	3.29	15.29	3.59
Mri1	0.74	0	0.43	1.22
Prkacb	1.44	0.73	1.37	0.22
Sgsh	0	0.07	0	0
Chd5	0.01	0.01	0.06	0.09
Cstb	154.07	181.27	64.77	66.1
Sh2b2	0.12	0	0	0.48
Pex5	2.64	2.58	0.96	0.34
Jkamp	3.86	1.9	5.96	4.88
Cd44	0	0	0	0
Slc1a2	0	0	0	0
Eif2ak4	10.62	12.86	10.43	11.68
Wdr1	18.81	23.82	19.3	16.28
Slc2a9	0.42	1.39	0.78	0.56
Ccn4	0.96	0	0.07	0.62
Ndrg1	0.87	1.64	3.57	1.84
4930550C14Rik	30.04	31.62	36.55	25.32
Man2b1	0.66	2.18	2.08	1.06
Klf5	2.11	3	2.97	2.08
Wdr83	2.74	1.75	7.94	2.37
Prdx2	2005.83	1931.14	1947.15	1548.81
Polr2a	0.92	0.91	0.72	0.96
Shbg	0	0.7	0	0.79
Senp3	13.29	18.06	15.78	13.89
Corin	0	0	0	0
Plekha8	45.7	38.35	38.48	32.1
G6pc2	1.13	0.28	0.98	0
Spc25	186.61	213.35	251.02	338.76
Dnah2	0.41	0.07	0.3	0.52
Ripk4	0.44	0.35	0.85	1.05
Ufd1	2.33	4.82	5.35	2.76
Zfp287	0	0.27	0	0
Prlr	17.91	14.5	29.32	18.95
Letm1	2.48	1.59	1.85	1.94
Ubqln1	17.86	20.76	20.2	16.84
Fgfr4	0.01	0.08	0.04	0.01
Cadm3	0	0	0.01	0
Fcer1a	0	0	0	0
Txn2	110.78	70.04	105.85	90.56
Casp14	0	0	0	0
Slc1a6	0	0	0	0
Slc1a3	1.39	0.5	0.33	0.35
Crbn	37.68	38.85	21.91	19.79
Il5ra	0	0	0	0
Msh6	38.66	27.77	42.9	39.79
Fbxo11	89.34	106.3	99.76	97.95
Mlxipl	2.65	2.93	3.8	2.25
Tbl2	2.02	1.48	0.42	0.06
Bud23	7	1.26	0.06	0.36
Nid1	0	0.05	0.19	1.54
Mcm5	9.95	5.79	6.61	4.02
Hmox1	2.76	0.14	0.77	0
Mprip	17.16	7.73	11.6	17.53
Cic	7.03	11.91	9.68	5.5
Pafah1b3	0.86	4.71	2.32	1.81
Il27ra	0	0	0	0
Prkaca	5.38	3.03	2.46	1.55
Asf1b	383.84	197.76	292.76	237.79
Myl10	0	0	0	0
Ddx39	71.7	113	47.61	24.14
Dnajb1	29.52	17.79	29.05	18.65
Msh4	20.04	26.54	19.41	19.94
Usp40	0.5	13.31	0.38	0.01
Evx1	0.23	0	1.42	0.37
Kbtbd4	7.76	13.25	10.35	9.26
Celf1	11.56	9.73	12.13	7.4
Ndufs3	19.67	14.36	27.72	31.34
Por	0.28	0.57	1.01	0
Igf1r	1.4	0.33	0.77	0.75
Insr	0.26	0.41	0.21	0.24
Fcer2a	0	0	0	0
Cyp2a5	0	0	1	0.97
Atp4a	0.53	0.18	0.79	0
Trim28	33.2	39.59	28.01	33.91
Ube2m	1.43	0.85	1.06	0.92
Adcy9	0.88	0.45	0.97	1.11
Mef2c	1.1	0.28	0.16	0
Ctr9	3.94	10.54	12.53	11.39
Eif4g2	206.86	215.64	200.14	227.32
Mrvi1	0	0	0.02	0.3
Pcyt1a	9.75	8.19	9.74	6.13
Zfp592	11.57	9.57	9.48	6.81
Psmd4	86.78	60.6	93.65	66.55
Tmod4	0	0.21	0	0
Insrr	0.51	0	0.12	0.26
Cabp5	0	0	0	0.56
Snx6	108.99	105.39	80.52	70.94
Mthfd2	80.54	74.4	73.86	48.98
Kit	11.28	12.01	18.2	18.55
Tomm40l	0	0	0	0
Nr1i3	0	0.2	0	0
Apoa2	0	0.33	2.78	1.29
Pan2	33.38	38.09	19.55	13.11
Cs	78.21	76.58	68.58	59.9
Ampd3	8.74	7.14	6.62	5.83
Bcas2	219.87	202.94	167.18	192.23
Sh2d1a	0	0	0	0
Ctcf	21.88	17.2	14.83	11.76
Pard6a	2.55	2.69	3.12	1.84
Agrp	1.02	0.62	2.38	0.4
Pvalb	0.37	0.83	0.31	0.72
Tfap4	0.46	0.56	0.36	0.5
Ranbp1	71.78	46.98	72.29	84.65
Cd247	1.05	0.33	0.6	0.22
Rfx5	4.72	4.14	7.55	5.28
Psmb4	21.08	13.94	19.95	8.72
Mmp8	0	0	0	0
Slc30a4	2.68	2.23	1.85	2.56
Sqor	0	0.6	0.67	0.41
Bloc1s6	1.17	0.86	3.93	0.84
Metap1	11.1	9.39	9.16	8.42
Gpr108	0.36	1.73	2.2	2.93
Tnfsf14	0	0	0	0
Gata6	0.79	2.67	1.5	0.9
Rsl1d1	344.21	386.94	366.7	308.5
Cnga2	0.08	0.33	0.34	0
Apc	14.4	13.46	13.96	9.8
Reep5	33.11	39.79	48.37	46.58
Ergic3	23.14	16.45	28.41	17.59
Uqcc1	5.52	4.29	6.08	3.85
Spo11	0	0	0	0
Ncoa2	7.32	7.16	5.7	5.65
Prl4a1	0	0	0	0
Trh	1.31	0.6	0.59	0.04
Nr2c2	2.9	1.68	1.17	2.27
Nr2c1	1.12	2.2	1.39	0.79
Smpd4	3.79	2.51	1.12	1.08
Pex1	11.37	8.06	11.98	5.39
Otx1	1.78	2.37	3.28	1.41
Kctd20	4.09	2.84	6.49	4.27
Itgae	2.89	1.88	2.4	3.24
Ctns	0.53	1.24	0.68	0.02
P2rx5	0	0	0	0
Shpk	0	0.15	0.14	0
Trpv1	0	0	0.06	0
Ephb3	0.2	0	0.4	0
Tuft1	1.76	1.39	1.64	2.62
Rcn1	0	0.02	0	0
Dnase1	0	0	0	0
Trap1	1.49	0.81	1.69	0.17
Naa60	1.57	5.78	4.05	2.44
1700037C18Rik	0	0.1	0	0
Ankrd13d	0.17	0	0.1	0.51
Tyrp1	0	0	0.23	0
Tpr	49.4	46.39	57.47	48.32
Pdc	0	0	0	0
Odr4	6.29	7.18	8.81	2.87
Prg4	39.54	30.14	37.6	44.95
Dhx34	0.39	0.26	0.17	0.22
Kptn	0	1.58	0.64	0
Napa	5.36	6.23	7.96	8.03
Sra1	2.11	2.9	7.74	8.98
Calcoco2	12.1	7.88	2.86	6.8
Atp5g1	354.77	315.32	446.98	528.96
Snf8	11.63	19.16	10.41	6.7
Tbcb	28.36	28.15	32.32	32.18
Inpp5k	1.66	2.79	2.07	1.03
Crkl	3.23	2.39	2.37	1.92
Upk3bl	5.06	6	9.55	10.24
Eps8l1	0	0	0	0
Clint1	6.66	4.35	6.07	7.56
Prss16	0.02	0.17	1.94	0.18
Cdkal1	12.2	13.85	12.76	8.73
Rhox6	0.8	0	0	0
5430419D17Rik	0.02	0	0	0
Htra1	21.27	13.88	30.5	15.84
Zbtb17	1.47	1.04	1.04	0.94
Clcnkb	0	0	0	0
Fam131c	0	0	0	0
Fblim1	1	0.17	0.13	0.2
Hspb7	0	0	0	0
Epor	0.51	0.11	0	0.23
Ccdc159	0	0.16	0	0
Mob1b	21.01	22.62	17.09	20.95
Atp6v1b1	0	0	0	0
Vax1	0	0	0	0
Atp6v1b2	19.8	17.59	19.97	14.73
Eps15l1	3.05	3.33	4.33	3.87
Tep1	1.72	2.44	2.08	1.01
Ttc5	0.94	0.97	0.31	0.03
Osgep	0.62	0.91	1.44	2.05
Aamp	11.82	10.61	5.65	6.78
Tmbim1	18.04	17.37	18.22	17.11
Arpc2	111.21	96.67	101.35	114.6
Kmt2b	2.28	1.89	1.38	1.78
Zbtb32	6.37	3.6	12.66	2.18
Etv2	0.43	1.69	0.55	1.58
Upk1a	1.91	4.34	4.35	3.64
Tmem147	14.56	8.32	27.47	20.08
Rps9	77.17	65.48	58.18	33.92
Tfpt	22.73	22	26.5	19.85
Susd2	0	0	0	0
Ggt5	0	0	0.22	0.01
Ggt1	1.39	1.18	1.12	0.97
Crip2	14.75	11.36	12.4	7.9
Crip1	16.3	30.14	17.43	26.76
Cbfa2t3	0.27	0.38	0.78	0.3
Fbln1	0.28	0.96	0.04	0.04
Pgrmc1	11.15	10.61	12.09	12.52
Gcat	0.5	0.2	0.86	1.64
Tek	1.39	4.2	1.28	1.63
Mpl	0.74	0.35	0	0
Elovl1	21.41	18.29	15.71	11.61
Med8	6.96	3.57	4.91	3.67
Hyi	0	0	0	0
Cdc20	48.97	31.96	41.12	34.15
Adamts4	0.37	0.17	0.27	0.26
Nectin4	0	0	0	0
Pfdn2	75.18	81.79	122.73	124.73
Rnf114	160.45	82.58	118.65	80.2
C330007P06Rik	5.08	4.3	6.11	2.21
Neurl1a	0.07	0.12	0.19	0.05
Srm	6.38	4.27	15.47	11.22
Epha2	0.07	0.03	0.01	0
Rbm14	1.75	1.34	1.87	1.15
Actn3	1.53	0.9	2.14	1.26
A530013C23Rik	0	0	0	0
Zdhhc24	0.83	0.53	1.2	1.12
Bbs1	0.2	0.34	0	0
Slc34a3	0	0	0	0
Ndor1	0	0.29	0.82	1.4
Nsmf	0	0.14	0	0
Prl7a1	0	0	0	0
Prl8a9	0	0	0	0
Pdk1	2.21	1.99	2	0.83
Ptbp1	12.24	18.93	11.89	6.46
Mvd	0.99	1.04	1.66	0.31
Cyba	0.46	0	0.17	0.1
Itih3	0	0	0	0
Stimate	0	0.38	0.6	0
Sfmbt1	66.29	68.62	41.87	32.38
Itih1	0	0	0	0
Ihh	0	0	0	0
Prkag3	0.07	0	0	0
Cryba2	0	0.09	0	0
Atp7b	0.28	0.19	0.16	0.29
Defb2	0	0	0	0
Slc4a1	0.04	0	0	0.01
Rundc3a	0.03	0	0.33	0.26
Slc4a3	0	0	0	0.18
Cdt1	5.73	6.56	9.33	3.91
Runx1t1	41.79	43	46.48	46.29
Snai3	1.59	1.47	3.46	3.76
Aprt	17.13	12.3	14.83	10.82
Gtf2h1	16.14	15.63	15.08	11
Hfe	0	0	0.51	0
Abhd1	0.57	0	0.63	0.37
Slc5a6	2.18	2.51	1.31	1.51
Tcf23	0	0.07	0	0.09
Nphs1	0.95	0.21	0.4	0.19
Aplp1	0	0.74	0.32	0.21
Qrich1	14.39	13.21	10.78	9.19
P4htm	0.52	0.84	0	0.32
Usp19	10.31	10.19	9.56	7.99
Pola1	18.31	19.35	17.97	17.64
Cdc42	250.16	314.76	292.64	207.43
Pknox1	0.03	0.33	0.11	1.05
D130043K22Rik	0.11	0.56	0	0.15
Gmnn	1034.04	1146.48	1301.86	1294.4
Acot13	68.8	61.99	115.98	111.05
Zfp184	4.28	1.48	1.88	3.55
Cyp27b1	0.21	0	0	0
Cdk4	15.88	3.97	4.78	3.69
B4galnt1	0	0.1	0	0
Mettl1	1.37	0.29	0.87	0.42
Tspan31	32.38	17.51	23.58	10.51
Kif5b	18.68	13.08	10.74	10.85
Saal1	0	0.03	0.43	0.11
Tph2	4.65	8.97	6.11	5.22
Krt23	0	0	0	0
Cnp	0.19	0.56	0.07	0
Ttc25	0.54	1	1.17	1
Sulf2	3.28	3.32	2.56	3.22
Sod2	66.72	60.5	73.89	89.25
Tmco6	2.19	2.82	3.91	3.11
Stambp	15.52	23.66	28.07	12.01
Ezh1	5.87	5.69	6.82	4.52
Hap1	0	0.37	0	0
P3h4	0.02	0.46	0	0.38
Ctnnb1	38.48	29.25	42.35	52.26
Eif1b	206.54	326.68	440.51	403.26
Klk4	0	0	0	0
Chrd	0	0	0.03	0
Psmd2	21.17	15.28	25.93	25.22
Syngr3	1.42	0.76	2.73	1.68
Vars	0.55	0.03	0.33	0
Vwa7	0.24	0	0.13	0.17
Hspa1l	0.89	0	0.29	0.76
Slc44a4	0.61	1.62	1.25	1.04
Msh5	0	0	0.19	0.99
Abhd16a	3.5	4.96	7.23	5.36
Neu1	0.7	0.27	0.53	0
Ddah2	1.96	1.39	1.67	1.59
Clic1	0.77	0.45	0.55	0.92
Lsm2	122.93	104.67	157.62	129.58
Pole	2.11	2.99	1.37	1.36
Atp1a2	0	0	0	0
Atp1a4	0	0.23	0.21	0.44
Casq1	0	0	0	0
Stx1a	0.21	0.5	1.29	0.89
Ceacam9	0	0.88	0.27	0
Zfp775	1.04	0.94	0.4	1.54
Scube2	0.11	0.02	0.04	0.03
Mrpl49	15.44	35.01	19.73	15.41
Dennd2c	0.44	0.22	1.26	0.16
Mark3	4.93	2.97	4.5	3.61
Gatad1	33.46	41.85	47.66	35.46
Pcdha11	0	0.05	0	0
2310003L06Rik	3.18	2.55	2.96	2.56
M6pr	30.02	23.31	21.02	15.16
Lrrc8a	17.57	8.47	11.09	4.63
Mc5r	0.3	1.18	1.2	1.17
Ppp2r1a	19.65	13.13	25.75	23.4
Fance	0	1.21	2.42	7.07
Tinf2	25.46	21.05	25.3	17.37
Tssk4	0	0	0	0.09
Hapln4	0.01	0	0	0
Dus3l	0.47	0.08	0.4	0
Gtpbp3	0.77	0.65	0.99	0.48
Tgfbr1	3.56	2.35	4.22	3.16
Homer1	9.77	9.81	9.33	11.07
Rad51c	17.6	14.18	12.81	11.18
Gabrb2	0	0	0	0
Cav1	0	0.39	0.82	0.71
Arpp19	311.54	326.88	366.11	402.41
Bcl2l1	16.56	8.57	11.18	7.64
Khsrp	7.73	9.8	10.96	6.64
Dio2	0.58	0.57	0.85	0.29
Ccdc124	10.03	4.42	12.99	8.27
Cct4	17.98	16.74	7.44	8.12
0610009B22Rik	152.2	198.62	282.89	319.34
Cpt1c	0.06	0.18	0.3	0
Twist2	0.49	0.72	0.37	0.95
Zfp655	265.64	271.51	279.35	229.12
Rhoa	26.71	30.5	23.03	22.43
Zmiz1	1.49	0.83	1.45	1.18
Ankrd26	9.15	10.11	8.63	5.98
Aldh16a1	0	0	0.2	0.09
Hnrnpa0	3.83	6.28	7.18	6.65
Prrg2	6.8	4.12	1.37	2.69
Hnrnph1	89.32	110.01	89.17	119.59
Ift43	1317.76	1203.17	1470.49	1401.48
Id3	4.07	3.01	10.8	6.53
Tcap	0	0	0	0
Arid1a	30.37	24.29	24.72	20.37
Crlf1	4.44	1.65	3.49	2.84
Ctsd	2.46	1.46	2.09	0.56
Rplp1	136.62	150.41	98.87	107.23
Cabs1	0	0	0.07	0
Hmgcll1	22.05	19.2	23.37	25.59
Ttc9b	0	0	0	0.17
Phox2a	0	0	0	0.25
Abhd8	0	0.08	0	0
Ift22	17.28	13.96	23.23	14.97
Fzd3	1.72	2.01	3.69	2.84
1700008O03Rik	0	0.02	0.38	0.11
Mid1ip1	1.79	0.31	0.35	1.41
Ap2s1	76.04	58.22	119.7	70.1
Fgfrl1	0	0	0	0
4930432K21Rik	3.66	1.35	1.16	1.08
Fhl2	0.97	0.63	0	0.49
Emc10	0	0.03	0.86	0
Clstn3	0	0	0	0.07
Fbxw9	3.05	1.35	1.42	2.93
Spib	0	0	0	0
Fnbp4	47.21	27.42	46.15	29.8
Cers4	0.39	0.66	0.52	0.1
Scrn3	6.34	8.04	8.74	5.82
Phax	8.94	9.14	9.96	5.55
Tle1	5.44	3.63	3.14	4.98
1700109H08Rik	0.44	0.34	0	0.09
Relt	0	0	0.29	0
Snrpb2	411.27	474.85	765.17	846.53
Ubc	13.82	15.7	5.44	3.66
Prpf31	9.76	7.52	9.98	4.84
Sertad1	7.93	5.73	4.88	3.58
Carhsp1	17.76	14.7	16.71	14.26
Elk3	1.06	1.39	3.46	3.2
Herpud2	24.3	28.75	33.18	23.65
Rdh13	2.85	1.93	1.61	0.84
Adam21	0	0	0	0
Nutf2	284.51	326.3	357.17	343.29
Fut1	0	0	0.21	0
Arpc5	6.79	11.5	12.11	11.13
Rnf151	0	0	0.65	0
Elavl2	58.79	67.96	72.68	56.1
Pou2f2	2.15	2.26	2.89	0.56
Mgst1	3.5	8.63	8.58	13.18
Nfib	3.12	2.63	5.5	1.42
Htr3b	0	0	0.29	0
Rab25	2.35	3.45	1.68	0
Ubqln4	0.39	1.11	0.63	0.53
Rbfox1	2.86	7.14	1.72	0.58
Rps18	8.15	6.22	7.94	9.64
Rpl10	172.47	151.87	190.12	145.31
Rps15a	435.46	624.96	742.06	711.6
Ncaph2	2.95	2.95	3.14	2.67
Hipk1	3.99	6.86	2.11	1.83
Gprc5b	0.09	0.26	0	0
Man1a2	1.77	3.79	5.05	1.49
Ceacam5	0.26	2.06	0.73	0
Tppp2	0	0	0	0
Acyp1	21.34	12.92	18.98	36.33
Cldn13	0	0	0	0
Cd163	0.04	0.59	0.56	0
Hdac5	0	0	0	0
Rala	60.42	45.67	67.06	63.5
Clec3a	0	0	0	0
Vdac3	281.99	325.33	387.06	329.07
Slc1a7	0.51	0.34	0.66	0
Vps72	25.32	18.79	24.24	7.92
Gabpa	61.77	46.5	14.78	16.17
Bmp7	0.03	0.31	0.12	0.41
Dynll1	730.14	1108.19	1256.53	845.24
Pdcl	8.37	10.28	8.46	7.38
Tmem184b	1.33	3.31	3.37	2.9
Gm5965	0	0	0	0
Rsph14	0.51	0.13	0	0
Nf2	4.87	6.22	6.18	3.37
Cabp7	0	0.08	0.02	0.39
Zmat5	19.79	18.32	14.34	11.53
Ewsr1	5.51	4.59	5.2	3.5
Ap1b1	1.92	1.56	2.26	0.94
Derl3	31.37	29.49	48.58	25.91
Gstt4	4.33	1.97	5.88	4.65
Tbx1	0	0.13	0.41	0
Gnat2	4.11	6.97	6.79	3.76
Bcl2l13	3.79	4.23	2.14	3.52
2610028H24Rik	2.35	0.16	0	0
Spatc1l	0	0	0	0
Dqx1	0	0.02	0.11	0
Ccl8	0.62	0	0	0
Lnpk	5.96	2.15	7.67	3.93
Prr29	0	0	0	0
Mymk	0	0	0	0
Fam163b	0	0	0	0
Trpm5	0	0	0	0
Ascl2	15.51	8.48	4.46	2.52
Rarres2	0.1	0.29	0.46	0.21
Pttg1ip	16.3	7.81	11.36	8.88
Trpm2	3.15	4.9	4.9	4.64
Ube2g2	5.12	2.94	6.89	4.03
Mpo	0	0	0	0
Lpo	0	0	0	0
Met	0	0.17	0	0
Slc16a12	0.87	0.2	0.87	0.49
Syn2	0	0.09	0.27	0.06
Elk1	0.26	0.07	0.11	0.08
Nav1	0.08	0.16	0.09	0.03
Tnpo1	39.35	27.08	35.15	36.06
Myod1	0	0	0	0
Otog	0	0	0	0
Rnmt	64.34	100.85	79.21	61.56
Kcnq1	1.21	0.37	7.19	0.57
Srp14	1201.41	1083.96	1299.8	1368.01
6330409D20Rik	0	0	0	0
Cdk9	12.16	9.44	3.16	1.81
Tor2a	7.05	2.22	3.33	0.98
Fpgs	6.87	5.26	7.17	6.63
Mrtfb	13.99	14.6	10.28	5.69
Cbx5	26.27	28.19	37.18	24.14
Odam	0	0	0	0
Apobec3	0.86	0.91	0.88	0.74
St6galnac1	0	0	0	0
Taf7l	1.1	0.94	2.64	2.98
Sardh	0.49	0.42	0.59	0
Vav2	0.74	0.16	0.4	0.25
Tex15	19.38	44.56	19.86	25.54
Ppp2cb	12.79	9.96	6.84	9.73
G0s2	0	0.93	0	0
Dmap1	0	1.69	2.28	1.01
Pla2g12b	0.52	1.18	0.62	0.05
Mcu	179.22	130.08	135.05	99.86
Oit3	0	0	0	0
Tex11	122.27	116.53	115.92	135.46
Bcr	3.05	2.24	1.6	2.09
Fxyd5	2.43	4.5	2.16	9.14
Kcnd1	0.12	0	0	0
Tfcp2	5.05	5.5	4.56	4.27
Pou6f2	1.69	0.66	0.8	0.85
Pou6f1	0.04	0.08	0.11	0.04
Ubp1	33.38	21.91	23.74	24.18
Nuak2	0.03	0.31	1.03	1.66
Ick	10.06	12.84	17.62	10.52
Sdhb	12.81	7.71	12.93	15.03
Cox4i2	0.98	0.91	0.89	0.43
Snap47	6.92	4.44	6.24	3.62
Wnt3a	0	0.06	0	0.02
Kdsr	2.07	2.55	3.4	2.61
Vps4b	8.59	4.97	6.3	7.53
Rps25	258.09	362.66	232.1	175.85
Nxf2	13.16	6.14	2.36	1.02
Taz	18.72	8.48	11.13	7.85
Kif19a	0.13	0.03	0.04	0
Aldh3a2	2.81	2.47	2.39	1.71
Zmynd10	2.06	2.06	1.8	0.3
Tmem115	0.2	0.24	0.07	0.42
Hyal2	1.61	0.17	1.51	0.51
Ifrd2	0.63	0.28	0.02	1.61
Hyal1	0	0.6	0.25	0
Tusc2	1.67	0.72	0.85	1.43
Nprl2	24.74	39.57	37.32	16.23
Slc38a3	0.03	0	0.16	0.26
Cacna2d2	0	0	0.01	0
Rassf1	23.85	18.89	15.42	19.43
Epn3	0	0.01	0	0
Rnf112	0	0	0	0
Slc3a2	80.03	73.5	61.22	37.58
Nxf1	28.83	36.34	26.34	28.62
Stx5a	30.45	28.3	42.41	18.44
Slc47a1	0.91	0.84	0.55	1.34
Pifo	0	0	0	1.29
Tnfrsf13b	3.21	0.28	1.61	0.56
Spire2	0.46	0.51	0.21	0.47
Prox1	0.84	0.55	0.96	2.56
Raver1	3.78	3.21	2.4	1.6
2610507B11Rik	7.75	5.26	3.2	1.89
AI597479	9.96	13.08	20.41	13.46
Tmem86a	0.5	0.06	0	0
Optc	0	0	0	0
Tex14	21.1	24.42	17.66	13.42
Ifi35	4.36	3.58	3.05	0.35
Rdm1	12.44	4.17	14.58	7.89
Nedd8	405.83	449.03	629.01	778.37
Gosr1	9.82	13.09	11.95	8.01
Mrpl52	1.12	0.43	3.44	5
Spaca7	0	0	0	0
Kansl3	2.86	1.6	1.85	0.3
Eya4	0.61	1.03	0.36	0.81
Ebf3	0.26	0.89	0.26	1.63
Uckl1os	0	0.63	0.05	0
Myt1	0.85	0.89	1.41	1.57
Faf1	7.85	5.61	5.91	6.46
Gm266	0	0	0	0.22
Tsacc	5.68	4.41	10.45	5.41
Mettl16	1.98	1.61	0.73	2.78
Dazl	220.03	338.07	339.95	221.51
Apol7a	0.59	0.04	0.08	0
Pigyl	45.62	25.34	53.14	54.01
Rbm25	122.19	121.47	103.24	73.88
Psen2	8.9	5.47	6.17	7.58
Acaa1b	0.66	0.56	0.04	0.17
Plcd1	0.06	0.58	0.34	0.29
Fads1	0.38	0.12	0.43	0.11
Lmbr1	60.1	53.7	66.32	60.9
Tnfrsf22	0.18	0.34	3.88	4.56
Cars	3.15	2.81	2.66	2.4
Phlda2	140.22	218.94	202.31	204.41
Asz1	55.51	43.44	59.52	49.25
Wnt2	0	0	0	0
Gabra1	3.7	4.23	4.83	4.05
Grid2ip	0	0	0	0
Kdelr3	0.45	0.67	0.38	0
Cfap97d1	0	0	0	0.27
Apip	110.43	101.47	143.49	162.66
Pdhx	78.88	100.09	94	67.01
Vac14	9.3	6.66	8.86	7.19
Mcoln2	0	0.61	0.11	0
Slc5a1	0	0	0	0
Akt1s1	1.12	1.29	1.2	1.47
Tbrg1	4.41	9.32	7.97	3.39
Panx3	0	0	0	0
Adssl1	0	0	0	0.13
Cfap161	0	0	0.43	0
Brf1	0.67	1.67	0.7	1.22
Vipr2	0.92	0.62	0	0.3
Odc1	18.02	24.03	12.8	12.29
Thg1l	10.23	7.78	9.77	6.27
Adam19	0.07	0.06	0.02	0.18
Pabpc4	44.53	43.64	46.85	29.84
Exoc3l2	3.69	1.17	1.33	0.75
Zfp296	15.82	14.88	9.75	6.84
Plin5	0	0	0	0
Sugp1	1.69	2.72	1.5	0.32
Dmrtc2	0	0	0	0
Gm5893	0	0	0.11	0
Dhdh	8.44	23.93	13.42	17.26
Zfp790	1.53	1.86	2.27	1.73
Cpb1	3.84	3.78	3.23	2.59
Slc25a41	1.38	1.01	0.09	0
Fsd1	5.98	7.66	20.67	7.62
Pinlyp	19.93	32.32	35.36	39.12
Fuz	0.09	0.03	0.02	0
Sptbn4	0.07	0	0.18	0.01
Pgam1	12.03	7.84	5.63	7.93
Evi5	62.06	44.02	75.65	63.41
Evi5l	0.56	0.6	1.02	0.31
Snapc2	10.01	15.37	8.68	5.51
Git1	1.65	1.09	1.58	1.41
Gltp	5.7	2.96	7.79	5.87
Bnip2	7.69	7.07	11.48	6.81
Ccnt1	10.08	9.05	9.23	6.37
Scarf2	0.19	0	0	0
4930579F01Rik	3.47	2.7	1.96	2.17
Brms1l	64.32	110.13	71.74	95.61
Med15	29.87	26.5	16.44	9.84
Dhdds	2.41	2.79	1.58	1.93
Crybg2	2.25	2.77	2.7	2.12
Ubxn11	0.1	0.16	0.05	0.15
Mogat1	0	0.25	0.39	0.25
Tex22	0	0	0	0
Wnt8a	0	0.15	0.15	0.77
Tjap1	3.72	2.79	4.26	3.25
Ehf	181.53	130.32	158.1	101.76
Nanog	0.53	0	0	0.62
Rpl15	89.38	63.49	77.65	61.37
Tmem167	8.23	14.17	18.85	12.34
Steap4	0.05	0.18	0.53	0.13
Mplkip	11.95	7.99	11.27	7.2
Kif11	6.55	5.59	4.47	5.27
Rpa3	744.5	575.27	849.59	1277.86
Mlkl	0.38	0.44	1.95	0.45
Phox2b	0.11	0.29	0.81	0
Tnpo3	5.92	3.11	6.55	2.98
Ttll5	6.62	4.99	4.56	2.98
Zfp715	3.14	3.51	3.43	3.29
Retn	0	0.85	0	0
Acp4	0	0	0	0
Cdh23	0.05	0.12	0.06	0
Rps5	123.34	155.47	102.34	111.34
Podnl1	0	0.05	0.07	0
Adgrl1	0.03	0.19	0	0.02
Amotl1	0.21	0.82	0.17	0.59
2200002J24Rik	0	0	2.76	1.35
Etv5	2.16	0.55	0.62	0.65
Tmem190	0.37	0.12	0	0.71
Gfod2	0.05	0.29	0.01	0.07
Enkd1	0.17	0.95	0.43	0.17
4933405L10Rik	0	0	0	0
Atp6v0d1	20.06	25.05	27.69	18.55
Ptprs	2.71	2.47	2.44	1.48
Slc41a1	1.26	1.32	0.76	1.16
Fer1l4	0	0	0	0
4931406B18Rik	0	0	0	0
Iglon5	0	0	0	0
Igf2bp1	0.37	0.76	0	0.06
B4galnt2	2.22	0.51	0.33	0.18
Zfp651	0.42	0	0.14	0
Nelfb	1.31	0.98	1.85	0.54
Card14	0	0	0.07	0.31
Tmem175	20.98	30.1	29.73	22.83
Bcas1	14.07	12.72	12.14	8.6
Tango2	16.73	10.7	7.76	6.01
4833413E03Rik	0	0	0	0
Aldh1a2	17.56	20.52	24.06	15.09
Ndufs2	8.14	8.68	7.25	3.3
Snx31	0.7	0	0	0.78
Atraid	27.96	23.97	20.38	10.14
Cad	0.18	0.21	0.38	0.17
Lypd8	0	0.32	0	0.95
Sh3bp5l	0	0.42	1.12	0.49
1810065E05Rik	0	0	0	0
Atad1	108.9	161.19	162.28	120.27
Pten	30.69	34.71	28.64	27.25
4933402N03Rik	0	0	0	0
Pea15a	0	0	0	0
Timm23	510.88	382.74	553.4	469.23
Tnfaip8l2	1.05	2.28	0.9	1.5
Trnt1	40.07	37.2	43.34	50.25
Ly6g6e	1.25	2.64	4.82	3.5
Ehmt2	1.52	1.07	0.72	0.48
Elof1	424.29	351.57	621.26	332.02
Med16	0.64	0.07	0.15	0.11
St3gal1	0.3	0.06	0.1	0.03
Tmem259	1.73	0.67	0.16	0.61
Rnf170	72.13	45.77	56.04	34.29
Clip3	0	0.62	0	0
Thap8	0.73	0.21	0	0.32
Myl2	0	0	0	0
Dedd	83.54	77.06	77.07	43.22
Mcemp1	0.67	0	1.28	0.55
Nit1	6.21	3.52	8.59	3.59
Pax5	0.15	0.22	0.22	0.27
Prdm15	0.1	1.28	0.73	0.28
Rnf168	14.49	14.33	16.64	13.7
Tctex1d2	8.48	18.94	31.65	39.99
Chp1	24.37	20.04	17.35	14.38
Sval2	0	0	0	0
Trpv4	0.09	0	0	0.06
Klhl3	0.73	0.35	0.43	0.16
Tvp23b	34.76	53.22	54.03	57.33
Dnajc7	66.35	62.58	67.65	40.59
Zfp385c	0	0	0	0
Cacybp	10.43	11.22	7.71	4.07
Cluap1	2.54	2.92	3.9	3.66
Zswim7	51.56	37.08	59.97	85.66
Pigl	4.86	2.83	4.47	3.15
Ndufa2	156.21	157.38	222.6	265.96
Pam16	75.48	85.26	140	164.06
Glis2	0.26	0.92	0.19	0.72
Cox6c	570.88	710.2	770.32	823.46
Bicc1	4.15	3.18	3.61	2.62
Ube2z	2.79	2.15	1.91	3.78
Gip	0.82	0.96	0.81	2.72
Tmem87b	4.81	7.5	7.68	3.93
Anapc1	10.8	14.48	6.96	8.44
Mertk	4.01	5.04	2.88	3.39
Tsg101	86.18	92.4	106.23	85.78
Hps5	3.7	1.66	0.67	0.76
Map3k4	2.82	3.22	2.58	2.32
Piezo1	0.14	0.47	0.03	0.13
Blk	0	0.02	0.22	0.41
Rnf166	2.64	2.05	0.67	1.37
Ankrd28	7.76	7.07	6.41	7.7
Ankrd52	0.36	0.2	0.28	0.02
Pkd2l2	1895.1	1676.06	1876.68	1417.7
Srp19	74.79	111.93	142.25	125.82
Tmbim7	0.88	2.15	0.69	2.32
Clec4f	0	0	0	0
Klra17	0	0	0	0
Wdfy2	3.53	2.38	2.38	1.79
Rbsn	6.11	4.62	3.33	3.09
Mrps25	103.9	108.74	177.98	111.67
Dguok	63.56	49.03	92.55	46.56
Camta1	15.71	19.07	29.33	32.95
Csf1	11.05	14.09	15.69	3.81
Strip1	1.94	1.89	2.15	0.6
Kif1a	0	0	0.09	0.03
Alx3	0	0	0	0.13
Slc25a11	5.49	6.25	6.04	2.34
Chrne	0	0	0	0
Cmc2	56.29	42.17	62.56	43.42
Chfr	12.99	9.57	9.93	9.61
Ceacam16	0	0	0	0
Hoxa2	0	0	0	0
Adam28	3.4	4.25	3.49	7.51
Ankrd53	0	0	0.09	0
Tex261	1.82	5.27	10.32	1.87
Fam120b	1.23	0.41	0.21	0.72
Tbp	121.16	154.14	134.5	91.79
Psmb1	27.93	27.51	32.53	40.74
Pdcd2	5.54	3.98	4.26	6.71
Dll1	0.16	2.5	1.44	1.74
Nol3	0.03	0.13	0.32	0.17
Fhod1	0	0.08	0.37	0.37
Plekhg4	0	0.02	0.72	0.3
Slc9a5	0	0	0.09	0
Elmo3	0	0	0.35	0
Stc1	0	0.44	0.03	0.45
4931428F04Rik	0	0	0	0.04
Tppp3	1.8	3.44	3.85	3.12
Msh3	38.34	57.89	40.34	44.46
Adamts13	0	0.06	0.03	0
Tmem208	0.32	1.94	2.48	1.3
E2f4	37.9	26.63	33.19	27.09
Surf4	90.51	66.51	109.32	79.66
Surf2	0.39	2.2	2.46	0.77
Dnajb9	127.23	129.77	77.23	93.97
Naf1	0.79	1.14	0.54	1.61
Yes1	8.42	9.91	12.71	6.02
Ppp1cb	144.63	156.18	104.6	150.03
Gorasp2	55.97	52.7	71.05	70.9
Tsen15	1.56	0.92	0.42	3.18
Oc90	0	0	0	0
Efr3a	8.3	12.74	13.05	10.05
Trappc2l	6.4	7.32	29.33	27.61
Acsf3	0	0	0.23	0
Ddx19a	30.37	30.85	32.54	22.37
Galns	0.77	1.54	0.23	0.53
Gata2	0.46	1.42	0.69	0.34
C8g	1.11	1.81	0.3	1.38
Entpd2	0.32	0.06	0.28	1.29
Rabl6	0.25	0.26	0.98	0.1
Ptgds	2.03	1.98	2.02	1.39
Edf1	4.3	4.61	9.29	7.42
Clic3	0	0	0	0
Npdc1	1.17	0.65	0.33	0.16
Fbxw5	0.62	0.15	1.62	0.3
Slc25a13	17.8	22.33	13.14	8.48
Ube2i	1039.61	656.29	950.7	924.8
Tsr3	6.05	1.98	2.99	1.53
Unkl	0.66	0.06	0.1	0.55
Lrrk1	0.14	0	0	0
Aldh1a3	6.1	6.42	4.31	8.65
Actn1	0.76	3.48	1.98	0.88
Sirt2	2.07	1.98	0.83	0.26
Hnrnpl	4.92	5.05	4.13	3.14
Nolc1	9.59	12.1	6	4.81
Casd1	0	0	0	0
Cnksr3	3.44	1.94	2.93	2.45
Mtmr1	0.07	0.39	0.3	1.12
Hmgb3	134.81	81.24	67.33	50.12
Map2	3.22	4.21	3.83	3.21
Cyp2j9	0	0.08	0	0
Nipsnap3a	0	0.42	0	0
Abca1	0.02	0.03	0	0.02
Nipsnap3b	0	0.67	0.41	0.86
Lage3	48.97	27.91	76.39	79.19
Ubl4a	6.47	6.04	7.92	10.23
Gdi1	6.81	7.32	4.02	10.37
Sash1	1.04	1.2	1	1.49
Gadd45b	12.03	8.86	9.04	6.53
Slamf6	0.45	0	0	0
Slamf1	7.69	7.42	11.94	5.92
Zdhhc12	0.9	0.44	3.35	2.06
Endog	0.64	0	0	0.1
Cybb	0	0.23	0.47	0
Golga7	51.11	43.19	40.05	29.79
Xk	0	0	0	0.09
Pcolce2	2.55	1.27	1.92	0.85
Cd48	3.77	2.04	1.64	1.27
Clpx	11.06	10.3	10.52	9.07
Trabd	0.08	0.22	0.19	0
Mov10l1	1.44	2.17	1.19	0.8
Dennd6b	0	0.03	0	0
Cd83	0	0	0	0
Cltrn	1.51	3.31	6.79	7.92
Ace2	0.39	0.46	0.3	0.29
Gzmb	0.15	0	0	0
Gzmf	0	0	0	0
Gzmn	0	1.42	0.3	0.23
C4a	0	0.71	0	0
Ager	0	0	0	0
Atf6b	0	0.58	0.04	0.19
Egfl8	0.36	0	0.16	0.31
Notch4	0	0	0	0
Ppt2	2.98	3.06	3.3	0.85
Prrt1	0	0	0	0
Rnf5	49.86	43.14	65.38	40.41
Fam163a	0	0	0.14	0.27
Cacfd1	3.09	2.79	5.74	3.65
Hivep2	5.54	5.95	4.27	4.63
2310057J18Rik	0	0	0	0
Arnt	14.3	7.76	7.36	5.06
Itga2	0	0.02	0	0
Mocs2	26.44	25.14	37.98	57.38
Nat9	3.86	1.16	3.98	2.24
Lpl	16.41	15.83	18.25	20.39
Atp6v0e	231.53	233.39	306.69	318.79
Nkx2-5	0.38	0.5	0	0
Zfp318	2.62	5.54	6.7	6.01
Ttbk1	0.05	0.05	0.01	0.07
Srf	1.4	1.57	4.28	1.66
Gata3	10.5	17.89	18.48	11.77
Gata5	0	0	0	0
Lama5	1.49	1.58	3.46	1.2
Steap1	3.07	3.9	1.66	2.9
Steap2	3.46	3.18	2.75	2.97
Hspa8	63.46	78.71	50.8	35.92
Serac1	0.3	0.57	0.95	0.4
Awat1	0	0	0.54	0
Pdzd11	56.98	36.14	47.97	46.76
Psma2	124.74	172.32	265.06	294.86
Mrpl32	49.05	64.82	82.66	62.76
Setdb1	14.26	13.52	14.48	15.85
Anxa9	0	0	0	0
Arnt2	0	0	0	0
Prune1	10.82	9.02	12.4	10.5
Cers2	4.34	1.72	3.92	1.51
Nlrp5	45.41	34.55	42.76	35.3
Capza2	89.96	91.01	98.42	88.03
Plekho1	0.94	1.34	0.59	1.31
Vps45	1.64	1.05	0.51	1.44
Prpf3	12.09	9.03	8.28	16.68
Anp32e	15.43	21.31	10.59	16.14
Aph1a	1.98	3.3	0.91	3.5
Tab2	20.61	20.74	21.84	18.88
Ppil4	18.3	16.04	19.48	14.32
Cnih1	87.11	101.26	147.62	93.97
Eps8	18.36	10.46	20.61	11.96
Med22	25.37	13.8	20.05	11.06
Abo	1.06	0	0	1.43
Surf1	22.03	28.59	39.78	46.82
Med28	743.24	544.15	1107.24	1112.73
Qdpr	9.35	11.35	17.59	15.65
Gnrh1	534.98	623.64	678.06	854.95
Tnr	0.16	0	0	0
Sqstm1	5.79	4.71	4.92	2.43
Nfe2l2	12.27	9.97	9.55	4.45
Rxrg	0	1.03	1.13	0.37
Rxra	0.12	0	0.37	0.18
Adamtsl4	0	0.49	0.01	0
Fcrls	0.04	0.14	0	0
Cd5l	0	0	0.03	0
Prpsap1	44.91	39.76	36.18	21.61
Fam184b	0.39	0.05	0.06	0.49
Ncapg	27.17	29.08	27.75	31.73
Lcorl	3.13	0.35	3.37	2.62
Lta4h	0	0.97	0.28	0
Amdhd1	0	0.04	0	0.26
Dstn	67.08	56.67	49.19	35.22
H2afy	1.16	2.56	2.86	1.9
Gtf2ird2	0	0.72	0	0
Bola1	6.26	2.73	8.41	6.66
Castor2	0.25	0.93	0.35	0.89
Fcgr1	1.04	1.64	1.48	0.8
Ncf1	0	0	0	0
Wnt11	0.14	0.49	1.62	1.13
Adss	72.2	69.41	103.88	83.27
1700016C15Rik	0	1.1	0	0
Il17rb	1.36	0.87	1.18	0.4
Cacna1d	1.06	0.64	0.32	0.67
Chdh	1.45	1.37	1.79	1.44
Actr8	3.18	3.72	3.84	8.64
Lrrc27	2.46	1.5	1.2	0.98
Stk32c	0.11	1.19	0.36	0
Fnta	28.34	33.15	53.43	58.83
Mtrex	3.73	7.4	6.37	4.34
Lbp	2.76	4.03	4.13	2.2
Celsr1	0.56	0.27	0.5	0.28
Fli1	0	0	0	0
Stard13	7.47	10.02	8.5	8.13
Tenm1	0.14	0.25	0	0
Camk1g	1.28	0.13	0	0
Utp25	1.55	3.68	0.71	0.6
Hsd11b1	3.55	4.43	2.11	4.85
Syt14	0.1	0.06	0.39	0.12
H2-M3	0	0	0	0
Lonrf3	35.87	37.88	41.44	37.23
Atp5e	97.09	102.63	115.17	121.58
Nelfcd	0.89	0.87	0.92	2.53
Tubb1	0	0	0	0
Ctsz	3.05	3.42	4.5	6.01
Prelid3b	28.85	23.64	20.76	16.28
Sertad4	0	0.13	0	0.18
H2-M2	0	0	0	0
Ube2a	118.58	88.96	86.58	65.51
Slc25a5	209.13	323.52	300.85	255.11
Atp1b4	0	0	0	0
Ppdpf	20.15	10.77	21.73	19.55
Kcnq2	0	0	0	0
Eef1a2	0	0	0	0
Col20a1	0	0	0	0.52
Pls3	4.61	2.44	1.26	1.52
Mpped2	3.12	2.86	5.53	5
Nkap	0.65	0.91	1.39	1.41
Ndufa1	376.77	577.51	522.59	893.75
Wt1	0.06	0.39	1.28	1.47
E2f3	0.27	0.3	0.15	0.1
Cr1l	17.23	26.9	26.78	24.13
Ppfibp1	5.73	4.9	5.61	5.12
Cd46	0	0	0.07	0.04
Cd34	0	0.23	0	0.58
Plgrkt	6.82	7.35	10.01	5.68
Cd274	0.13	0.36	0.19	0.15
Pdcd1lg2	0	0.59	0	0
Gtf3a	14.68	9.14	21.49	11.64
Mtif3	12.54	5.67	17.73	17.11
Lnx2	6.47	5.05	4.83	3.13
Il19	1.29	0.87	1.41	0
Dyrk3	3.24	2.93	0.96	0.61
Mapkapk2	2.89	2.11	4.88	2.21
Il10	0	0	0	0
Lamp2	13.7	8.51	9.8	5.74
Atxn10	3.08	1.89	1.8	0.74
Foxred2	0.15	0.3	0.15	0.13
Eif3d	4.2	4.37	2.91	2.35
H3f3b	2727.51	2729.56	2406.42	2738.68
Nup50	14.82	15.12	21.24	16.56
Phf21b	0.55	0.81	0.46	1.15
Nlrp14	191.94	396.71	292.36	269.63
Ift27	2.77	0.61	1.55	0.97
Pacsin2	27.75	28.11	31.45	25.56
Cmah	0	0.07	1.01	0.21
Ttll12	0.37	0.2	0.27	0.01
Bik	51.56	22.37	42.9	23.91
Scube1	0	0	0.07	0.55
Tox4	38.71	18.92	7.93	9.51
Mrps18c	18.39	22.51	38.01	81.66
Sulf1	1.38	0.12	1.13	0.29
Srsf6	4.48	2.9	1.52	2.13
Plcg1	0.32	0.11	0.21	1.27
Kctd2	0.52	0	0	0
Tmprss6	0	0	0	0
Kctd5	11.61	3.5	6.23	8.14
Pom121l2	0	0	0	0
Etaa1	17.17	19.33	16.31	21.15
Matn4	0	0	0	0
Svs4	1.5	1.72	1.23	0.17
Svs6	0	0	0	0
Slpi	3.7	7.37	5.12	3.7
Svs3a	0.28	0.05	0.6	1.89
Svs5	0	0	0	0
Rbpjl	0.1	0.11	0.18	0.08
Sdc4	3.18	3.72	6.02	3.46
Ccdc70	0	0	0	0
Il13ra1	0	0.16	0.35	0
Prl5a1	0	0	0.38	0
Nbr1	18.59	17.52	16.45	11.42
Cyth1	228.73	215.29	232.96	252.7
Rnd3	15.74	13.75	11.05	8.14
Brca1	3.45	2.71	4.2	3.61
Gast	4.91	0.56	5.71	4.01
Cntnap1	2.55	1.49	1.88	1.05
Nt5c3b	1.12	0.18	0	0
Coa3	21.48	13.49	13.57	24.17
Zpbp2	3.42	0.37	1.34	3.58
Gsdma	0.11	0	0.18	0.3
Med24	3.98	4.69	3.19	0.7
Gsdma2	0	0	0	0
Psmd3	6.43	3.96	5.12	4.96
Exosc10	7.3	8.92	3.82	3.69
Glod4	17.38	11.03	10.78	10.77
Vps53	1.6	1.74	11.25	8.29
Taok1	22.97	22.67	23.22	22
Dnttip1	0.9	1.23	0.31	0.94
Tnnc2	1.75	0.87	0.94	4.51
Acot8	6.07	3.5	4.31	3.56
Cd300lg	0	0	0.11	0.16
Spint4	0	0.09	0	0
Pyy	4.99	11.88	6.41	9.85
Mpp2	0	0.09	0	0.03
Ppy	0	0	0.79	0
Vtn	2.44	3.97	5.12	3.41
Nlk	10.52	17.47	9.63	9.63
Traf4	5.04	2.1	2.77	2.05
Aldoc	1.67	0.76	0.31	0
Stac2	2.39	2.07	0.82	0.08
Rpl19	148.91	143.78	99.78	104.09
Nek8	0.46	0	0	0
Cacnb4	0.62	0.17	0.38	0.14
Plxdc1	0	0.06	0	0.14
Arl5b	7.3	7.69	7.17	8.4
Zfp207	54.66	67.38	49.61	33.44
Psmd11	81.85	31.65	53.76	37.6
C1qtnf1	0	0	0	0
Pipox	0	0.26	0	0.27
Timp2	1.35	0.55	1.25	6.07
Zc3h18	5.15	4.42	3.64	3.68
Top2b	15.04	13.68	20.84	27.89
Rarb	2.44	1.22	0.75	1.18
Igfbp4	0.12	0.64	0.86	0.27
Cdc6	6.56	7.76	3.29	5.99
Suz12	133.56	138.71	141.58	152.92
Atad5	6.46	8.05	3.88	5.36
Crlf3	6.57	3.69	4.85	4.99
Krt27	1.28	2.61	2.12	0.98
Tns4	0.01	0	0	0
Tnfaip1	7.81	5.25	5.78	6.4
Abr	4.34	4.92	2.67	1.41
Rab11fip4	1.42	0.19	0.76	1.7
Cd40	2.64	2.41	1.29	2.38
Slc35c2	5.68	4.51	3.74	3.03
Zfp334	1.05	0.5	1.98	0.97
Elmo2	0.35	0	0.12	0.13
Wsb1	40.18	41.31	22.51	16.78
Ttpal	1.51	0.86	1.12	1.07
Rhot1	31.51	35.05	30.72	29.33
Hnf4g	0.09	0.38	0.17	0.39
Rhbdl3	0.71	0.62	1.87	0.32
Ada	11.79	10.67	11.34	5.57
Serinc3	6.56	4.29	3.95	2.54
Tha1	0	0	0	0
Pgs1	15.48	17.29	20.5	24.38
Birc5	1333.71	1134.6	1848.2	1931.43
Afmid	1.66	0	0.13	0
Trp53tg5	0.19	0.59	0.44	1.1
Pigt	2.66	0.51	0.24	0.02
Wfdc2	0	0	0	0
Etv4	0	0	0	0
Eppin	0	0	0	0
Dbndd2	19.12	6.66	6.45	9.02
Mmp9	0	0.19	0.15	0
Slc12a5	0.32	0.05	0.57	0.05
Ghdc	1.44	1.24	0.98	0.51
Pltp	0.03	0	0.04	0
Slc12a7	0.14	1.35	0.26	0.71
Ctsa	3.99	5.31	0.72	0.33
Zswim1	4.35	2.35	2.92	4.31
Slc12a4	0	0.09	0.01	0
Spata25	0	0	0	0
Myo1c	3.73	3.54	3.94	3.5
Crk	59.05	62.81	56.66	69.93
Cox7c	52.5	49.84	70.14	73.72
Pitpna	16.66	12.68	19.61	11.71
Mlx	0.09	11.12	11.29	9.3
Retreg3	0.53	1.17	0.48	0.98
Jph2	0.01	0	0	0.04
Dhx58	0.06	0.99	1.42	1.01
Rab5a	13.11	10.96	7.29	12.66
Hspb9	0	0	0	0
Nkiras2	3.61	1.46	3.21	1.17
Ppp2r5c	72.42	79.25	66.18	70.95
Ift52	9.14	4.58	4.59	4.68
Mybl2	14.08	13.09	11.01	10.92
Sgk2	0	0	0.04	0
Eya2	0	1.57	0	0
Prl3c1	0	0	0	0
B4galt5	17.18	10.35	12.47	2.63
Gdap1l1	0	0	0	0
Hnf4a	0	0.43	0	0.04
Ptgis	0.24	0	0.48	0.03
Cadps2	6.53	3.17	5.43	2.8
Ddx27	4.68	7.63	2.67	3.55
Cyth3	2.86	2.97	5.3	3.76
Cyth4	0	0	0	0
Rac3	1.09	1.02	3.58	1.43
Rrp7a	1.96	2.14	2.32	1.29
Cyb5r3	12.01	11.72	17.97	11.98
Ints2	3.05	4	0.77	0.68
Med13l	3.2	3.95	2.92	3.43
Hist1h2bc	6.53	9.51	14.77	13.04
Baiap2l2	1.63	0.1	0.12	0
Mafk	0.49	0.7	1.34	0.63
Med1	47.32	45.58	41.87	31.48
Erbb3	1.85	1.59	0.8	0.53
Stard3	0.42	0.13	0.42	0
Ikzf3	0.59	0.07	0.02	0
Mfng	0	0.23	0.39	0.24
Vmp1	12.37	18.2	21.7	14.96
Uchl5	42.1	57.2	44.91	47.44
Glrx2	8.13	12.76	4.86	4.9
Ro60	1.55	1.04	1.06	0.95
Stk4	5.22	3.24	8.93	1.19
Wfdc15b	1.96	5.9	5.77	8.38
Pmp22	0.23	0.36	0.2	0.36
Gdf9	131.27	144.88	171.99	90.11
Zcchc10	222.3	264.14	437.79	523.38
Prl8a2	95.62	107.18	147.45	124.56
Tbx5	0.23	0	0.18	0
Psmb6	330.14	332.05	384.04	313.29
Spag7	227.5	215.56	339.32	239.29
Pfn1	72.15	54.68	133.09	91.31
Tomm34	113.9	160.01	110.88	58.2
Ywhab	17.88	18.74	27.6	14.74
Ksr1	2.46	1.46	0.49	0.16
Gpx3	11.75	8.26	11.71	6.7
Anxa6	2.25	1.45	0.8	1.6
Il12rb2	3.33	4.57	5.72	6.59
Zkscan6	10.95	11.64	14.46	13.9
Kpna2	225.37	448.03	295.18	210.32
Smurf2	31.47	29.8	28.34	21.21
Cep95	3.03	5.71	5.15	6.11
Vezf1	4.52	5.83	6.31	4.52
Cuedc1	0	0	0	0
Srsf1	10.54	14.02	9.51	8.89
Abi3	0	0	0	0
Shroom1	0.17	0.19	0.06	0.38
Kif3a	10.57	3.69	7.63	3.84
2021-09-08	0.77	0	0	0.07
Mtmr4	5.35	3.48	4.78	2.53
Mrm1	0.5	0.4	0.22	1.1
Mapt	2.15	0.67	0.1	0.31
Kansl1	5.12	4.39	2.98	3.36
Gid4	64.79	60.73	41.56	41.48
Myo1b	4.4	4.11	5.39	2.7
Dhx40	4.29	5.17	4.61	3.23
Ypel2	24.08	32.28	39.4	14.62
Akap1	7.43	4.28	6.98	5.47
Nol11	5.9	6.8	3.77	4.42
Derl2	11.12	7.17	17.67	21.6
C1qbp	47.49	44.58	49.77	57.19
Rpain	26.63	43.82	61.56	58.86
6330403K07Rik	2.15	0.15	0.82	0.82
Slc13a3	0	0	0	0
Kcnab3	0	0	0	0
Chd3	0.49	0.02	1.87	0.58
Kdm6b	14.56	13.5	17.77	13.74
1700125H20Rik	0.19	0	0.29	1.12
Appbp2	4.65	6.75	4.55	3.09
Wnt9b	0	0	0.18	0
Adora2b	2.29	1.19	1.04	2.07
Ncor1	25.48	21.61	19.52	16.38
Trpv2	0.2	0.14	0.17	0.6
Cenpv	82.2	67.85	92.97	82.76
Pcgf2	0.83	0.42	0.37	1.05
Cwc25	4.54	3.75	2.36	2.85
1700001P01Rik	0	0	0.44	0.11
Pip4k2b	0.49	0.19	0.13	0.14
Trim37	11.89	10.85	8.13	7.4
Ybx2	44.44	44.73	44.11	36.07
Ctdnep1	1.92	1.35	2.85	1.86
Elp5	135.44	112.87	137.9	135.99
Slc2a4	0	0.02	0.22	0
Gabarap	34.03	29.01	24.12	26.8
Cldn7	6.21	3.17	4	0.2
2810408A11Rik	1.9	0	0.37	0
Phf23	26.98	20.84	15.97	17.56
Acadvl	0.29	0.29	0.56	1.29
Dnah11	1.11	0.88	1.39	1.3
G3bp1	4.93	1.77	1.63	1.54
Atox1	142.91	187.29	183.5	181.78
Glra2	0	0	0.05	0.16
Sparc	0.88	0.1	0.62	0.91
Glra4	0	0.11	0.34	0.13
Mief2	0.39	0.53	0.55	0.44
Tbx3	2.56	1.76	0.72	1.22
Mmp20	0	0	0.03	0
Mmp7	0	0	0	0
Crhr1	0	0	0	0
Dusp14	243.97	202.46	178.19	112.21
Tada2a	7.93	5.67	7.81	2.79
Ikzf1	0.67	0	0	0.04
Tcaf3	0	0.05	0	0
Pnpo	3.46	2.35	2.28	1.5
Cog1	1.1	0.26	0.77	1.33
Cbx1	56.02	65.16	86.61	68.2
Cdk5rap3	1.52	0.88	1.53	0.18
Copz2	9.15	15.98	11.14	8.22
Slc25a39	9.19	6.33	8.25	8.93
Sp2	1.69	1.77	1.74	1.34
Aatf	2.89	3.29	1.78	2.25
Lhx1	4.49	1.32	0.92	0.95
Dync1h1	1.08	0.27	0.05	0.06
Cpsf4l	33.51	40.34	70.37	38.07
Pex12	3.2	6.29	3.79	3.08
Ndel1	11.77	9.22	10.26	6.31
Slc25a35	1.57	1.62	3.45	1.48
Zbtb4	0.09	0	0	0.03
Tnfsfm13	1.21	0	1.09	0.34
Mpdu1	0.15	0.24	0.91	0
Fxr2	1.57	2.23	2.69	3.3
Atp5g3	39.96	42.45	34.37	47.15
Cd68	3.93	0.32	1.76	2.25
Slc35g3	0	0	0	0
Acsl1	7.15	6.05	6.29	5.86
Abca5	1.78	1.85	0.92	1.58
Smyd4	2.16	0.73	1.13	1.15
Lsp1	69.93	34.9	47.26	32.16
[truncated: 53,336 more rows]

## Sheet: Deseq2
Gene	baseMean	log2FoldChange	lfcSE	stat	pvalue	padj	E2C_Con_1	E2C_Con_2	E2C_Drp1_1	E2C_Drp1_2
ENSMUSG00000000028	1180.85	-0.858483	0.264417	-3.2467	0.00116752	0.0316585	1600	1449	1019	721
ENSMUSG00000000276	430.994	-1.53057	0.356292	-4.29582	1.74046e-05	0.00124371	683	600	204	250
ENSMUSG00000000318	760.153	1.05369	0.310297	3.39575	0.000684408	0.0220535	606	389	1048	1062
ENSMUSG00000000346	12014	-0.814935	0.209768	-3.88494	0.000102355	0.00505449	17709	13072	10132	7881
ENSMUSG00000000384	187.812	-1.85521	0.557477	-3.32786	0.000875145	0.0264012	216	368	117	53
ENSMUSG00000000581	2310.07	-1.16514	0.242592	-4.80287	1.56405e-06	0.000171172	3365	3035	1290	1626
ENSMUSG00000000594	1849.45	-1.40177	0.268965	-5.21171	1.87108e-07	3.11368e-05	3343	2063	1174	926
ENSMUSG00000000628	390.495	-1.41451	0.398895	-3.54607	0.000391019	0.0147062	452	677	265	177
ENSMUSG00000001158	6838.06	0.755472	0.216523	3.48911	0.000484634	0.017386	4884	5278	8033	9564
ENSMUSG00000001525	2450.09	-1.40599	0.257576	-5.45856	4.80024e-08	9.88361e-06	2908	4168	1518	1255
ENSMUSG00000001785	586.383	-1.49341	0.349203	-4.27662	1.89755e-05	0.0013402	701	1020	374	263
ENSMUSG00000002010	497.714	-1.28647	0.369764	-3.47917	0.000502962	0.0177101	855	566	377	225
ENSMUSG00000002068	744.761	-0.96276	0.298178	-3.22881	0.00124308	0.0330436	1121	856	591	454
ENSMUSG00000002489	3009.24	-0.765254	0.245735	-3.11414	0.00184484	0.0428135	3737	3838	2861	1773
ENSMUSG00000002679	2776.25	0.747803	0.22222	3.36515	0.000765018	0.0242017	1927	2209	3824	3355
ENSMUSG00000003316	86.1472	-2.44627	0.689359	-3.54861	0.000387269	0.0146104	160	132	28	27
ENSMUSG00000003435	306.969	-1.29817	0.394748	-3.2886	0.00100688	0.028848	421	451	206	161
ENSMUSG00000003955	451.234	1.07287	0.339515	3.15999	0.00157772	0.0388766	281	300	686	577
ENSMUSG00000004359	1219.91	-2.26688	0.285503	-7.93997	2.02228e-15	4.09444e-12	1670	2349	476	391
ENSMUSG00000004610	169.577	1.63569	0.509769	3.2087	0.00133338	0.0345039	98	68	266	262
ENSMUSG00000004865	7356.4	-0.864946	0.268923	-3.21634	0.00129838	0.0337747	12152	7002	6695	4146
ENSMUSG00000005054	1077.19	-1.36259	0.265818	-5.12603	2.95912e-07	4.43794e-05	1450	1646	623	618
ENSMUSG00000005069	121.412	-2.01398	0.638331	-3.15507	0.00160457	0.03922	205	185	73	28
ENSMUSG00000005481	2106.59	-1.37078	0.31327	-4.37572	1.21034e-05	0.000922358	2362	3674	1602	848
ENSMUSG00000005682	2519.14	-1.1449	0.236794	-4.83501	1.33137e-06	0.000149755	3310	3619	1907	1345
ENSMUSG00000006412	2170.07	0.722315	0.23013	3.13873	0.00169681	0.0407369	1714	1566	2624	2921
ENSMUSG00000007739	550.754	-1.26821	0.324204	-3.91175	9.16283e-05	0.00465732	854	707	311	352
ENSMUSG00000007777	3357.01	0.770506	0.242488	3.17749	0.00148554	0.0373629	2160	2783	4026	4652
ENSMUSG00000008333	13469.9	0.80029	0.211121	3.79067	0.000150244	0.0070455	9106	10503	16354	18738
ENSMUSG00000008730	498.046	-1.30267	0.347471	-3.74899	0.00017755	0.00792968	600	811	320	273
ENSMUSG00000008976	1691.6	-1.74099	0.256797	-6.77964	1.20477e-11	8.13089e-09	3108	2130	794	808
ENSMUSG00000009248	240.292	-1.79206	0.489125	-3.66381	0.000248494	0.0103028	492	261	141	83
ENSMUSG00000009555	213.899	-1.51777	0.466621	-3.25268	0.00114322	0.031279	367	270	104	123
ENSMUSG00000009941	276.686	-2.54303	0.533926	-4.7629	1.90835e-06	0.000201696	659	297	124	46
ENSMUSG00000010751	73.9019	7.19821	1.27974	5.62477	1.85759e-08	5.12864e-06	1	1	105	193
ENSMUSG00000012114	1353.64	-1.11667	0.274494	-4.06808	4.74019e-05	0.00280962	1991	1723	1097	679
ENSMUSG00000014075	395.693	1.3292	0.431092	3.08332	0.00204704	0.0457122	147	299	533	627
ENSMUSG00000014301	940.156	0.902187	0.288411	3.12813	0.00175921	0.0416824	610	698	1138	1371
ENSMUSG00000015013	361.451	1.9668	0.373246	5.26946	1.36822e-07	2.41168e-05	138	156	604	581
ENSMUSG00000015217	2430.9	-0.86991	0.271283	-3.20665	0.0013429	0.0346359	4020	2317	2016	1542
ENSMUSG00000015671	9746.41	0.925866	0.229076	4.04175	5.30548e-05	0.00305455	5818	7571	12091	14087
ENSMUSG00000015804	14113.8	0.747608	0.208348	3.58827	0.000332878	0.013172	12262	8913	17805	18550
ENSMUSG00000016526	131.513	-1.92148	0.571476	-3.36231	0.000772924	0.0243883	221	196	69	45
ENSMUSG00000017677	1660.97	-1.08319	0.237985	-4.5515	5.32641e-06	0.000482875	2283	2232	1238	965
ENSMUSG00000017716	26675.7	0.619799	0.194908	3.17996	0.00147297	0.0371237	23112	19074	31960	34407
ENSMUSG00000017760	136.813	-2.3425	0.587329	-3.98839	6.65223e-05	0.00358463	225	232	63	31
ENSMUSG00000018068	192.374	-1.63907	0.519618	-3.15437	0.00160844	0.0392357	248	332	129	66
ENSMUSG00000018239	9325.49	0.958366	0.21837	4.38872	1.1402e-05	0.000882238	5930	6719	11432	13790
ENSMUSG00000018415	4486.78	-0.712111	0.20008	-3.55913	0.00037209	0.0141255	5814	5344	3552	3449
ENSMUSG00000019087	176.575	-2.73958	0.563112	-4.86506	1.1442e-06	0.000136272	421	200	39	55
ENSMUSG00000019857	7249.1	0.812705	0.246743	3.29373	0.000988682	0.0286329	6089	4479	7840	11020
ENSMUSG00000019942	2653.93	-0.890369	0.221196	-4.02525	5.69157e-05	0.00321587	3814	3103	1901	1924
ENSMUSG00000019988	5471.84	-0.748414	0.206819	-3.61868	0.000296105	0.0119903	6925	6798	3972	4408
ENSMUSG00000020149	1022.2	-1.02812	0.274997	-3.73868	0.000184989	0.00820165	1346	1396	816	578
ENSMUSG00000020340	344.527	-1.65084	0.397213	-4.15606	3.23783e-05	0.00208112	556	491	142	198
ENSMUSG00000020415	272741	0.812989	0.226321	3.59219	0.000327908	0.0130177	200833	195047	293567	415938
ENSMUSG00000020644	2502.37	1.08057	0.268768	4.02044	5.80887e-05	0.00326695	1248	1944	3832	3186
ENSMUSG00000020649	2821.93	-1.07226	0.234659	-4.56944	4.89026e-06	0.000446669	3369	4253	2042	1714
ENSMUSG00000020801	7275.94	1.03925	0.206483	5.03312	4.82563e-07	6.66157e-05	4505	5005	9714	10390
ENSMUSG00000020900	367.475	-1.5504	0.410512	-3.77674	0.000158896	0.00731165	499	594	256	134
ENSMUSG00000021102	1185.1	0.782472	0.25607	3.0557	0.00224537	0.0485351	963	785	1541	1542
ENSMUSG00000021318	989.43	-0.889966	0.263421	-3.37849	0.000728851	0.0233002	1294	1277	777	655
ENSMUSG00000021376	2139.66	0.916694	0.232765	3.93828	8.20678e-05	0.00424238	1676	1299	2851	2901
ENSMUSG00000021494	183.155	-2.09598	0.506748	-4.13614	3.53195e-05	0.00222312	369	229	73	70
ENSMUSG00000021638	226.636	-1.74027	0.53279	-3.26633	0.00108952	0.0304542	235	456	147	71
ENSMUSG00000021807	7573.87	0.680442	0.215963	3.15074	0.00162858	0.0395681	6649	5040	8965	10167
ENSMUSG00000021917	2967.54	1.02913	0.236781	4.34631	1.38444e-05	0.00103179	1880	2019	3642	4512
ENSMUSG00000021918	189.02	-1.61949	0.501843	-3.22708	0.00125059	0.0331706	260	309	121	72
ENSMUSG00000021928	1971.18	0.847525	0.253088	3.34873	0.000811823	0.0253523	1706	1128	2623	2591
ENSMUSG00000021939	290.05	-1.62411	0.404528	-4.01483	5.94891e-05	0.00329988	471	407	167	127
ENSMUSG00000021996	642.189	1.07963	0.324028	3.3319	0.000862559	0.0263595	362	460	824	963
ENSMUSG00000022012	7879.57	0.730591	0.209868	3.48119	0.000499195	0.0176596	6660	5235	9568	10611
ENSMUSG00000022111	19117.6	0.808061	0.215807	3.74436	0.000180851	0.00804755	15289	12591	22017	27780
ENSMUSG00000022160	769.711	-0.993916	0.313604	-3.16933	0.00152789	0.0380344	945	1100	655	414
ENSMUSG00000022174	4821.5	0.735124	0.216316	3.39838	0.000677866	0.0219009	3292	3926	6143	6243
ENSMUSG00000022214	467.125	-1.07805	0.344863	-3.12603	0.00177184	0.0418762	601	665	361	261
ENSMUSG00000022269	277.141	1.57723	0.454888	3.4673	0.00052572	0.0180919	100	176	406	446
ENSMUSG00000022311	961.115	-1.45219	0.274465	-5.29096	1.21674e-07	2.20611e-05	1303	1506	538	521
ENSMUSG00000022404	771.913	1.06601	0.324027	3.28987	0.00100233	0.028848	518	481	852	1278
ENSMUSG00000022521	4925.58	-0.654479	0.201483	-3.2483	0.00116096	0.0316218	6587	5494	4087	3798
ENSMUSG00000022538	233.244	-1.60887	0.468309	-3.43549	0.00059149	0.0198492	274	424	132	106
ENSMUSG00000022545	476.333	-1.48783	0.336876	-4.41656	1.00283e-05	0.000796233	760	648	293	225
ENSMUSG00000022661	3355.08	0.722476	0.216606	3.33544	0.000851645	0.0262583	2364	2690	4616	4005
ENSMUSG00000022797	1432.24	-1.07264	0.268499	-3.99495	6.47074e-05	0.00352496	1662	2204	1061	847
ENSMUSG00000022841	979.851	-1.01415	0.312648	-3.24374	0.00117973	0.031743	1334	1289	882	471
ENSMUSG00000022844	588.456	-1.309	0.41398	-3.16198	0.001567	0.0387697	902	779	525	186
ENSMUSG00000022905	602.223	-1.515	0.30539	-4.96088	7.01756e-07	8.78859e-05	902	883	343	301
ENSMUSG00000022948	4006.9	0.727422	0.20417	3.56283	0.000366877	0.0140151	3122	2919	5119	5156
ENSMUSG00000022982	16786.4	0.76116	0.188223	4.04392	5.25646e-05	0.00304073	12163	12734	23397	20178
ENSMUSG00000023026	2399.91	-0.815169	0.243525	-3.34737	0.000815815	0.0254061	3533	2616	2096	1508
ENSMUSG00000023032	4540.03	0.767348	0.206542	3.71522	0.000203027	0.00890386	3240	3473	5862	5901
ENSMUSG00000023852	755.531	-0.955332	0.311639	-3.06551	0.002173	0.0473075	887	1100	475	578
ENSMUSG00000023882	1146.36	-2.16339	0.323042	-6.69691	2.12873e-11	1.29299e-08	1794	1950	591	283
ENSMUSG00000023940	3876.25	-0.736422	0.235432	-3.12796	0.00176021	0.0416824	4148	5499	3329	2681
ENSMUSG00000023964	245.039	1.37033	0.441698	3.10241	0.00191951	0.04368	165	110	399	331
ENSMUSG00000024066	653.249	1.65522	0.423686	3.90671	9.35611e-05	0.0047161	167	454	1026	1014
ENSMUSG00000024077	49874.9	-0.602889	0.18999	-3.17327	0.0015073	0.0376763	66610	54064	44898	36919
ENSMUSG00000024155	112.651	2.17134	0.662699	3.27651	0.00105098	0.0297605	25	56	223	159
ENSMUSG00000024217	645.126	-1.25335	0.321326	-3.90056	9.59709e-05	0.00479775	842	972	473	318
ENSMUSG00000024235	124	2.84914	0.622938	4.57371	4.79157e-06	0.00044097	41	20	212	235
ENSMUSG00000024410	543.323	-1.12023	0.344969	-3.24734	0.00116488	0.0316577	920	579	396	312
ENSMUSG00000024516	874.472	1.06079	0.344769	3.07683	0.00209216	0.0460428	390	733	1327	1114
ENSMUSG00000024668	649.289	0.928388	0.296662	3.12945	0.00175134	0.0416346	455	440	899	854
ENSMUSG00000024740	1600.38	-0.772503	0.244102	-3.16468	0.00155255	0.0384906	2242	1809	1368	1076
ENSMUSG00000024868	86.0804	2.32338	0.729124	3.18654	0.00143985	0.0365163	41	17	145	150
ENSMUSG00000025040	7284.55	-0.972175	0.229824	-4.23009	2.336e-05	0.00159425	11885	7548	5350	4793
ENSMUSG00000025068	526.405	1.20819	0.325398	3.71296	0.000204851	0.00895154	334	303	868	653
ENSMUSG00000025203	101.833	2.30401	0.69308	3.32431	0.00088639	0.0266531	23	45	229	124
ENSMUSG00000025340	246.738	-1.45072	0.446381	-3.24997	0.00115417	0.0315077	317	403	162	112
ENSMUSG00000025351	386.762	-1.1437	0.375288	-3.04753	0.00230731	0.0495216	619	451	226	268
ENSMUSG00000025364	1708	-1.46393	0.26844	-5.45349	4.939e-08	9.99984e-06	2920	2119	1142	745
ENSMUSG00000025495	407.971	-1.12586	0.351173	-3.20599	0.001346	0.0346424	542	576	283	246
ENSMUSG00000025525	1095.98	0.882292	0.283722	3.10971	0.00187273	0.0431502	862	685	1274	1633
ENSMUSG00000025742	161.012	1.84441	0.516925	3.56805	0.000359655	0.0138691	65	75	270	249
ENSMUSG00000025838	448.669	-2.0935	0.403367	-5.19005	2.10234e-07	3.40523e-05	548	895	146	202
ENSMUSG00000025839	302.707	-2.25851	0.506335	-4.46051	8.17637e-06	0.000689767	422	575	166	54
ENSMUSG00000025869	1110.09	-1.26194	0.268554	-4.69899	2.61447e-06	0.000266895	1596	1539	613	726
ENSMUSG00000025979	9233.18	0.987927	0.230689	4.2825	1.84807e-05	0.00131288	5476	6860	11275	13860
ENSMUSG00000026111	14289.4	0.712523	0.213947	3.33038	0.000867286	0.0264012	12300	9448	16673	19697
ENSMUSG00000026219	15577.1	-0.610066	0.183807	-3.31906	0.00090321	0.0270251	19419	18259	13123	12280
ENSMUSG00000026246	431.426	-2.88938	0.474742	-6.08622	1.1561e-09	4.68144e-07	898	631	167	49
ENSMUSG00000026360	16673.9	0.889549	0.211242	4.21105	2.54188e-05	0.00171549	13639	9857	25330	19480
ENSMUSG00000026377	1197.93	-1.02886	0.263664	-3.90217	9.53346e-05	0.00478564	1713	1509	954	679
ENSMUSG00000026388	2917.48	1.08956	0.251715	4.32855	1.50093e-05	0.00109182	1810	1917	3407	4700
ENSMUSG00000026473	2630.08	-1.09169	0.22106	-4.93843	7.8756e-07	9.76254e-05	3979	3205	1875	1593
ENSMUSG00000026644	1549.68	1.03384	0.315149	3.28048	0.0010363	0.0294823	1055	981	1499	2729
ENSMUSG00000026761	3705.13	0.79409	0.246459	3.222	0.00127298	0.0334723	2487	2920	4136	5471
ENSMUSG00000026790	1470.5	-0.868266	0.262247	-3.31087	0.000930051	0.0273566	2013	1794	1306	855
ENSMUSG00000026895	738.19	1.59512	0.341656	4.66879	3.02976e-06	0.000306713	277	452	1055	1219
ENSMUSG00000026904	854.22	0.97118	0.31486	3.08448	0.00203909	0.0456185	696	465	1009	1305
ENSMUSG00000027012	12662.9	-0.8749	0.20344	-4.30054	1.70383e-05	0.00122474	16436	16343	10776	7742
ENSMUSG00000027079	1895.84	-1.90919	0.23564	-8.10212	5.40082e-16	1.31218e-12	2933	3052	929	720
ENSMUSG00000027086	1606.41	-0.810917	0.236154	-3.43385	0.000595074	0.0198598	2037	2055	1314	1095
ENSMUSG00000027115	5814.76	-0.852753	0.234512	-3.63628	0.000276599	0.0112756	6219	8674	4661	3898
ENSMUSG00000027341	2095.22	0.685115	0.222537	3.07865	0.00207941	0.0460428	1698	1521	2865	2467
ENSMUSG00000027384	286.016	-2.58593	0.511634	-5.05425	4.32087e-07	6.03332e-05	584	402	46	119
ENSMUSG00000027405	1001.57	-1.23221	0.279864	-4.40291	1.06811e-05	0.000831754	1656	1169	671	564
ENSMUSG00000027445	367.031	-1.23198	0.400271	-3.07787	0.00208485	0.0460428	439	586	191	257
ENSMUSG00000027454	229.343	1.57666	0.460178	3.42619	0.000612118	0.0202846	110	120	300	402
ENSMUSG00000027566	3397.29	0.766592	0.229602	3.33879	0.000841428	0.0260093	2927	2128	4994	3859
ENSMUSG00000028126	366.411	-1.41004	0.380454	-3.7062	0.000210396	0.00912818	483	579	241	174
ENSMUSG00000028127	904.739	1.01953	0.325158	3.13548	0.0017157	0.0411092	456	731	1150	1334
ENSMUSG00000028233	319.929	-1.44537	0.398505	-3.62698	0.000286753	0.0116504	521	418	158	194
ENSMUSG00000028295	652.219	1.10864	0.339443	3.26607	0.00109051	0.0304542	355	468	777	1044
ENSMUSG00000028322	1063.22	0.943689	0.282006	3.34634	0.000818856	0.0254061	868	595	1627	1267
ENSMUSG00000028367	2904.15	0.782558	0.250715	3.12131	0.0018005	0.0423885	1762	2486	3710	3839
ENSMUSG00000028437	524.034	-1.10387	0.328519	-3.36014	0.000779035	0.0245174	825	612	359	327
ENSMUSG00000028557	931.33	-1.55637	0.285108	-5.45887	4.79182e-08	9.88361e-06	1595	1197	459	511
ENSMUSG00000028587	470.241	-1.08981	0.34307	-3.17664	0.00148991	0.0373956	747	539	316	303
ENSMUSG00000028648	1053.03	0.989258	0.290064	3.41048	0.000648485	0.0211769	588	816	1410	1468
ENSMUSG00000028668	1293.91	-1.20934	0.248727	-4.86211	1.1614e-06	0.000136978	1777	1834	803	804
ENSMUSG00000028678	364.522	-1.38985	0.380812	-3.64969	0.000262552	0.0107753	542	514	180	232
ENSMUSG00000028706	6018.14	-0.698385	0.203104	-3.43856	0.000584818	0.0197183	7961	6963	5342	4151
ENSMUSG00000028800	614.162	-1.66861	0.41056	-4.06422	4.81936e-05	0.00282829	834	1029	451	166
ENSMUSG00000028837	12997.4	1.07045	0.236936	4.5179	6.2456e-06	0.000557879	7149	9546	16080	19966
ENSMUSG00000028862	4535.99	0.654884	0.200318	3.26923	0.00107842	0.0302555	3504	3542	6033	5407
ENSMUSG00000028878	119.141	-2.53425	0.613253	-4.13248	3.58876e-05	0.00223571	212	195	47	26
ENSMUSG00000028884	812.007	-0.980322	0.282675	-3.46802	0.000524308	0.0180919	1206	957	589	537
ENSMUSG00000028992	152.902	-1.729	0.535328	-3.2298	0.00123877	0.0330012	239	231	63	82
ENSMUSG00000029064	4202.1	-0.819798	0.214855	-3.81559	0.000135856	0.00647207	5928	4835	3563	2726
ENSMUSG00000029110	5771.51	-0.685795	0.210649	-3.25563	0.00113141	0.0310257	8048	6243	5101	4048
ENSMUSG00000029145	251.632	-1.6541	0.433113	-3.81909	0.000133944	0.00643144	351	411	142	109
ENSMUSG00000029148	794.502	-1.35466	0.379308	-3.5714	0.000355084	0.0137375	1379	920	663	273
ENSMUSG00000029188	693.2	-1.42061	0.292986	-4.84873	1.24252e-06	0.00014216	999	1019	417	361
ENSMUSG00000029246	1242.52	-1.27502	0.255307	-4.99406	5.9122e-07	7.89246e-05	1700	1813	728	765
ENSMUSG00000029387	763.466	-1.04457	0.3241	-3.22298	0.00126863	0.0334303	1198	869	649	388
ENSMUSG00000029394	904.984	-1.63024	0.325111	-5.01442	5.3194e-07	7.18001e-05	1347	1388	610	312
ENSMUSG00000029462	2354.27	0.712594	0.224658	3.17191	0.00151439	0.0377758	1691	1872	3059	2960
ENSMUSG00000029516	1675.25	-1.12522	0.276042	-4.07625	4.57679e-05	0.00277994	2536	2073	1386	806
ENSMUSG00000029621	301.91	-1.35123	0.435455	-3.10304	0.00191546	0.04368	528	345	141	206
ENSMUSG00000029648	135.992	-1.89274	0.552566	-3.42537	0.000613973	0.0202846	222	207	63	56
ENSMUSG00000029651	6140.18	0.713292	0.229787	3.10415	0.00190828	0.0436568	4159	5116	9305	6510
ENSMUSG00000029660	5135.62	0.803329	0.220015	3.65124	0.000260974	0.0107468	3327	4131	6675	6752
ENSMUSG00000029836	2859.94	-0.855114	0.270953	-3.15595	0.00159977	0.03922	3864	3513	1607	2540
ENSMUSG00000029918	10781.3	1.07558	0.262568	4.09639	4.19639e-05	0.0025617	5964	7854	11849	17956
ENSMUSG00000030180	365.871	-1.26056	0.378783	-3.32791	0.000874997	0.0264012	594	443	206	236
ENSMUSG00000030188	2081.51	0.808227	0.242597	3.33156	0.000863605	0.0263595	1595	1436	2441	2985
ENSMUSG00000030204	159.853	-1.9268	0.613004	-3.14321	0.00167107	0.0401983	352	160	44	91
ENSMUSG00000030423	839.38	0.894704	0.281129	3.18253	0.00145992	0.0368714	549	623	1178	1072
ENSMUSG00000030491	2505.08	0.712834	0.220163	3.23776	0.00120473	0.032307	1818	1974	3337	3075
ENSMUSG00000030647	415.707	1.53731	0.395393	3.88806	0.00010105	0.00501044	160	263	592	676
ENSMUSG00000030792	168.542	-1.6647	0.509824	-3.26523	0.00109374	0.0304741	298	217	92	75
ENSMUSG00000031090	81.5544	-2.21814	0.718204	-3.08846	0.00201196	0.045178	125	143	38	22
ENSMUSG00000031200	558.352	1.01928	0.327338	3.11386	0.0018466	0.0428135	356	381	698	834
ENSMUSG00000031266	897	-1.31428	0.293148	-4.48334	7.34824e-06	0.000637617	1535	1039	524	534
ENSMUSG00000031358	2651.93	-0.869626	0.216913	-4.00911	6.09483e-05	0.00336545	3405	3449	2120	1755
ENSMUSG00000031422	5982.76	-0.751573	0.202933	-3.70354	0.00021261	0.00915883	7097	7891	4690	4490
ENSMUSG00000031432	8135.57	-1.4547	0.240141	-6.05769	1.38088e-09	5.24218e-07	14777	9236	4176	4745
ENSMUSG00000031533	573.072	1.20226	0.381033	3.15527	0.00160352	0.03922	291	400	609	1016
ENSMUSG00000031562	1939.27	-1.06168	0.333451	-3.1839	0.00145304	0.0367741	3787	1527	1325	1262
ENSMUSG00000031568	506.668	-1.20842	0.364762	-3.31289	0.000923385	0.0272927	899	527	367	267
ENSMUSG00000031622	1711.79	0.794048	0.239767	3.31175	0.000927131	0.0273369	1380	1132	2510	1980
ENSMUSG00000031657	264.055	-1.45148	0.451036	-3.2181	0.00129043	0.0336927	328	442	184	110
ENSMUSG00000031729	418.764	-1.15778	0.372739	-3.10613	0.00189556	0.0435297	516	637	325	213
ENSMUSG00000031762	632.231	-1.31247	0.302209	-4.34293	1.40593e-05	0.00103511	919	885	414	336
ENSMUSG00000031765	2213.13	-3.18466	0.282875	-11.2582	2.10982e-29	2.56301e-25	4033	3944	339	554
ENSMUSG00000031767	3642.67	0.891772	0.215749	4.13338	3.57466e-05	0.00223571	2441	2655	5473	4316
ENSMUSG00000031939	2743.91	-0.831216	0.236876	-3.50908	0.000449663	0.016321	3064	3935	2060	2004
ENSMUSG00000031950	2347.56	-0.732903	0.235715	-3.10927	0.00187548	0.0431502	2624	3220	1957	1683
ENSMUSG00000032116	828.471	-0.934827	0.300242	-3.11358	0.00184835	0.0428135	1024	1148	710	471
ENSMUSG00000032294	568.199	-1.0662	0.312277	-3.41427	0.000639525	0.0209406	834	708	407	351
ENSMUSG00000032318	279.521	-1.4896	0.447042	-3.33212	0.000861875	0.0263595	538	294	175	129
ENSMUSG00000032332	257.56	1.71184	0.491643	3.48187	0.000497925	0.0176596	174	70	442	373
ENSMUSG00000032346	13178.5	0.920446	0.263816	3.48897	0.000484885	0.017386	6627	11446	19892	15765
ENSMUSG00000032418	13118.8	-0.82032	0.218416	-3.75577	0.000172807	0.00780395	17428	16113	11998	7707
ENSMUSG00000032423	345.784	-1.53516	0.383347	-4.00463	6.2114e-05	0.0034143	475	551	208	159
ENSMUSG00000032425	291.202	-1.29165	0.401785	-3.21478	0.00130543	0.0338854	449	380	168	179
ENSMUSG00000032435	696.954	-1.36018	0.306453	-4.43846	9.06064e-06	0.000738716	931	1071	465	344
ENSMUSG00000032575	3100.16	0.824394	0.232738	3.54216	0.00039687	0.0148354	2489	2001	3694	4424
ENSMUSG00000032580	719.059	-1.38581	0.313896	-4.41487	1.01068e-05	0.000797259	1035	1045	509	318
ENSMUSG00000032727	4669.09	-0.989189	0.199007	-4.97063	6.67346e-07	8.62438e-05	6510	5927	3444	3010
ENSMUSG00000032806	326.306	-1.31266	0.404717	-3.24341	0.00118109	0.031743	538	397	237	152
ENSMUSG00000032913	318.67	-1.27684	0.393658	-3.24351	0.00118065	0.031743	462	441	228	158
ENSMUSG00000032999	42310.3	-0.717306	0.193598	-3.70513	0.000211284	0.00913408	50381	54712	37062	29122
ENSMUSG00000033364	7631.42	-0.925059	0.234081	-3.95188	7.75411e-05	0.00409552	11947	8164	6450	4469
ENSMUSG00000033446	211.65	-3.10317	0.570318	-5.44112	5.29466e-08	1.05442e-05	395	364	22	67
ENSMUSG00000034154	204.527	-1.47757	0.463453	-3.18817	0.00143175	0.0364318	320	283	107	115
ENSMUSG00000034218	789.866	-1.04262	0.292507	-3.56443	0.000364647	0.0139739	1219	917	519	542
ENSMUSG00000034263	651.378	-1.35321	0.39875	-3.39362	0.000689752	0.022167	1074	807	557	212
ENSMUSG00000034391	2253.17	-0.88865	0.251308	-3.5361	0.000406073	0.0151318	2546	3283	1877	1395
ENSMUSG00000034424	2187.4	-1.47758	0.221055	-6.6842	2.3219e-11	1.34316e-08	3212	3225	1241	1141
ENSMUSG00000034509	5327.24	-1.5367	0.247901	-6.19883	5.68833e-10	2.46792e-07	7468	8351	3589	2095
ENSMUSG00000034883	6149.37	0.954183	0.204612	4.66338	3.11058e-06	0.000312292	4237	4139	7909	8739
ENSMUSG00000034936	148.326	-2.25796	0.556124	-4.06018	4.90344e-05	0.0028638	200	288	59	47
ENSMUSG00000035142	811.774	1.08691	0.336898	3.22624	0.00125429	0.0331963	378	653	1248	1032
ENSMUSG00000035198	713.646	-0.948744	0.290077	-3.27066	0.00107296	0.030172	1019	866	537	468
ENSMUSG00000035201	797.581	-1.60243	0.401797	-3.98817	6.65847e-05	0.00358463	925	1458	254	546
ENSMUSG00000035266	2305.68	-0.769016	0.246915	-3.11449	0.00184262	0.0428135	2939	2875	2157	1385
ENSMUSG00000036299	2378.8	0.684395	0.220474	3.1042	0.00190797	0.0436568	1984	1675	3059	2977
ENSMUSG00000036749	158.784	-1.94404	0.568626	-3.41884	0.000628888	0.0207039	351	159	70	65
ENSMUSG00000036835	19166.8	0.683272	0.222799	3.06676	0.00216395	0.047195	12628	16667	22926	25545
ENSMUSG00000037058	6529.16	0.711035	0.231727	3.06842	0.00215198	0.0471031	5735	4215	7383	9209
ENSMUSG00000037159	13043.2	-0.747118	0.187351	-3.9878	6.66881e-05	0.00358463	16150	16530	10472	9600
ENSMUSG00000037280	159.762	-2.48605	0.643098	-3.86574	0.000110755	0.00540342	434	118	55	45
ENSMUSG00000037910	11631.9	0.787372	0.236615	3.32764	0.000875837	0.0264012	7997	9038	12569	17506
ENSMUSG00000038047	1378.71	-0.916878	0.264831	-3.46213	0.000535925	0.0183392	1814	1792	1196	786
ENSMUSG00000038335	379.607	-1.3318	0.413144	-3.22358	0.001266	0.0334303	579	510	306	145
ENSMUSG00000038496	441.789	-2.15132	0.398925	-5.39278	6.93743e-08	1.31681e-05	551	881	143	189
ENSMUSG00000038622	13206.9	0.728682	0.235923	3.08864	0.00201077	0.045178	12541	7495	16936	16947
ENSMUSG00000038651	476.429	-1.6217	0.465909	-3.48072	0.000500074	0.0176596	894	555	375	117
ENSMUSG00000038664	989.608	-0.849961	0.271128	-3.1349	0.00171911	0.0411098	1429	1126	717	735
ENSMUSG00000039115	7427.21	-0.744901	0.214427	-3.47391	0.000512933	0.0178862	10047	8603	6801	4711
ENSMUSG00000039130	260.666	-2.46386	0.444797	-5.53929	3.03693e-08	6.83198e-06	364	514	88	77
ENSMUSG00000039329	1078.89	-1.25079	0.315939	-3.95897	7.52724e-05	0.00401057	1191	1828	797	528
ENSMUSG00000039956	1203.91	0.82904	0.266142	3.11503	0.00183928	0.0428135	982	759	1491	1670
ENSMUSG00000040413	777.641	-2.65827	0.368775	-7.20837	5.66243e-13	5.73226e-10	1070	1599	299	145
ENSMUSG00000040435	423.972	-1.43767	0.36797	-3.90703	9.34361e-05	0.0047161	761	486	243	228
ENSMUSG00000040550	2417.01	-1.1121	0.215826	-5.15278	2.56655e-07	3.99724e-05	3411	3205	1643	1508
ENSMUSG00000040694	104.636	3.02652	0.682902	4.43185	9.34261e-06	0.000751616	28	18	140	239
ENSMUSG00000040726	233.799	-1.41339	0.45865	-3.08163	0.00205868	0.0458037	394	289	112	149
ENSMUSG00000041012	1169.09	1.24688	0.350214	3.56034	0.000370375	0.0141044	436	935	1676	1706
ENSMUSG00000041359	213139	-0.775253	0.211585	-3.66402	0.000248285	0.0103028	307346	233049	192320	133682
ENSMUSG00000041377	5572.19	0.996668	0.230115	4.33118	1.48311e-05	0.00108535	3176	4232	7463	7792
ENSMUSG00000041431	60578.7	-0.921396	0.21077	-4.37158	1.2335e-05	0.00093072	70308	87725	49149	37488
ENSMUSG00000041544	167.786	3.006	0.539972	5.56695	2.59237e-08	6.05616e-06	31	43	368	251
ENSMUSG00000041583	1796.7	-1.46455	0.287902	-5.08697	3.63822e-07	5.19965e-05	2365	2894	1280	711
ENSMUSG00000041920	483.832	-1.6224	0.379857	-4.27107	1.94534e-05	0.00136601	565	886	293	199
ENSMUSG00000042207	1058.87	-1.51301	0.270708	-5.58908	2.28276e-08	5.65937e-06	1700	1444	525	602
ENSMUSG00000042271	1037.87	-0.914572	0.260621	-3.50921	0.000449439	0.016321	1436	1281	740	740
ENSMUSG00000042472	411.512	-1.5131	0.418763	-3.61327	0.000302364	0.0121626	657	565	313	134
ENSMUSG00000042514	378.362	1.32171	0.410543	3.21941	0.00128456	0.0336312	175	255	455	648
ENSMUSG00000042682	3202.09	0.898153	0.216048	4.1572	3.22177e-05	0.00208112	2197	2273	4150	4411
ENSMUSG00000042684	219.152	-2.11987	0.576672	-3.67604	0.000236886	0.00992307	359	354	138	35
ENSMUSG00000042709	111.05	-2.04031	0.621534	-3.28271	0.00102816	0.0293194	156	200	53	37
ENSMUSG00000043091	758.61	-1.46845	0.325361	-4.51329	6.38307e-06	0.000565996	1146	1085	541	298
ENSMUSG00000043453	1384.36	-0.974637	0.275155	-3.54214	0.000396897	0.0148354	1785	1882	1201	740
ENSMUSG00000043510	1152.34	0.831325	0.268974	3.09072	0.00199671	0.045069	842	817	1367	1655
ENSMUSG00000043872	689.071	-1.03804	0.294086	-3.52973	0.000415984	0.0154537	987	870	459	469
ENSMUSG00000045273	3242.93	0.711849	0.218389	3.25954	0.00111593	0.0308097	2677	2253	3961	4307
ENSMUSG00000045394	808.137	-0.999881	0.301214	-3.3195	0.000901786	0.0270251	1151	1008	479	623
ENSMUSG00000045435	13381.7	0.675301	0.213644	3.16086	0.00157302	0.0388395	10189	10414	14991	18694
ENSMUSG00000045822	423.485	-1.50687	0.346809	-4.34496	1.39302e-05	0.00103185	677	579	245	210
ENSMUSG00000045989	982.499	1.25799	0.27934	4.50343	6.68659e-06	0.000584379	569	589	1296	1543
ENSMUSG00000046435	1438.25	-1.89353	0.258128	-7.33564	2.20659e-13	2.43688e-10	2401	2140	750	515
ENSMUSG00000046550	178.502	2.30551	0.51834	4.44788	8.67212e-06	0.000711817	58	62	250	356
ENSMUSG00000046994	186.323	2.05475	0.504259	4.07479	4.60562e-05	0.00278354	62	82	277	338
ENSMUSG00000047517	72.6627	2.45803	0.753114	3.26382	0.00109922	0.0305569	27	18	139	115
ENSMUSG00000047613	1093.77	0.820075	0.259629	3.15864	0.00158508	0.0389788	844	741	1406	1464
ENSMUSG00000048371	558.221	-1.16866	0.3436	-3.40123	0.000670824	0.0217892	968	589	376	333
ENSMUSG00000048502	126.612	-10.4689	1.55877	-6.7161	1.86656e-11	1.19342e-08	263	244	0	0
ENSMUSG00000048562	769.429	1.78173	0.310628	5.73589	9.70033e-09	3.02153e-06	393	303	1072	1367
ENSMUSG00000048701	92950.1	-1.04506	0.254949	-4.09909	4.14783e-05	0.00254484	154913	97288	79686	46619
ENSMUSG00000048960	1259.07	0.858702	0.267645	3.20836	0.00133494	0.0345039	965	829	1487	1836
ENSMUSG00000049775	605.278	1.47518	0.354001	4.16717	3.084e-05	0.00202511	400	245	782	1038
ENSMUSG00000050017	216.591	-2.38823	0.517744	-4.61276	3.97366e-06	0.000386176	288	435	98	47
ENSMUSG00000050188	6509.92	0.83566	0.226942	3.68227	0.00023117	0.00975087	4554	4789	7439	9626
ENSMUSG00000050310	4740.76	-0.803323	0.203667	-3.94429	8.00353e-05	0.00417419	5837	6206	3840	3289
ENSMUSG00000050520	761.745	1.08824	0.29918	3.63742	0.000275385	0.0112639	443	529	1017	1110
ENSMUSG00000050830	732.29	1.05398	0.321776	3.27551	0.00105472	0.029797	424	525	875	1146
ENSMUSG00000050953	592.119	-1.58971	0.333778	-4.76279	1.90937e-06	0.000201696	762	1008	286	320
ENSMUSG00000051000	7565.03	-1.11673	0.261905	-4.26388	2.0091e-05	0.00140267	11570	9212	6557	3406
ENSMUSG00000051147	107.261	2.47614	0.648192	3.82008	0.00013341	0.0064312	26	39	164	208
ENSMUSG00000051223	3820.98	-0.833119	0.202681	-4.1105	3.948e-05	0.00243453	4986	4808	2988	2677
ENSMUSG00000051257	311.234	-1.45815	0.463677	-3.14476	0.00166221	0.0400645	549	369	114	223
ENSMUSG00000051736	3277.37	1.04281	0.28979	3.59852	0.000320031	0.0127886	2388	1910	3249	5717
ENSMUSG00000052033	9942.73	0.881784	0.211793	4.16342	3.13517e-05	0.00204764	7051	6942	11880	14515
ENSMUSG00000052056	308.633	-1.29937	0.410221	-3.16748	0.00153765	0.0381991	374	500	210	159
ENSMUSG00000052253	335.716	-2.52288	0.396278	-6.36645	1.93459e-10	9.03899e-08	524	617	119	87
ENSMUSG00000052310	1155.96	-0.99458	0.285183	-3.48752	0.000487523	0.017386	1829	1267	946	656
ENSMUSG00000052397	206.131	-1.66503	0.477465	-3.48724	0.000488032	0.017386	267	357	98	105
ENSMUSG00000052415	114.323	-2.70037	0.669501	-4.0334	5.49748e-05	0.00313755	145	248	22	40
ENSMUSG00000052485	1030.02	-0.890226	0.288865	-3.0818	0.00205753	0.0458037	1250	1421	909	590
ENSMUSG00000052727	3141.42	-0.701613	0.221016	-3.17449	0.001501	0.0375961	4328	3479	2780	2168
ENSMUSG00000052917	408.598	1.47906	0.366718	4.03324	5.5013e-05	0.00313755	243	190	558	674
ENSMUSG00000053334	451.247	-1.62556	0.354117	-4.59045	4.42285e-06	0.000419756	814	557	234	221
ENSMUSG00000053536	926.732	-1.15896	0.284861	-4.0685	4.73162e-05	0.00280962	1127	1424	611	570
ENSMUSG00000054087	43537.1	1.29305	0.235143	5.49899	3.81967e-08	8.43661e-06	23078	27260	52681	73574
ENSMUSG00000054272	7271.16	-1.98301	0.266797	-7.43267	1.06423e-13	1.29283e-10	8424	14596	3126	2922
ENSMUSG00000054310	112910	0.693976	0.201853	3.43803	0.000585966	0.0197183	79527	92587	136670	149787
ENSMUSG00000054414	589.978	-0.973288	0.317305	-3.06736	0.00215956	0.0471841	739	822	469	355
ENSMUSG00000054423	98.3633	-3.30136	0.896511	-3.68245	0.000231	0.00975087	324	42	28	10
ENSMUSG00000054568	761.729	-1.73492	0.357656	-4.8508	1.22966e-06	0.00014216	952	1378	483	251
ENSMUSG00000054717	3284.75	-0.683486	0.208499	-3.27813	0.00104497	0.0296596	4003	4091	2754	2445
ENSMUSG00000054766	4839.76	-0.889197	0.209879	-4.23672	2.26808e-05	0.00155664	6746	5852	3306	3659
ENSMUSG00000055531	900.699	-0.935814	0.284521	-3.28909	0.00100514	0.028848	1339	1036	599	670
ENSMUSG00000055553	1005.37	-0.892624	0.275865	-3.23572	0.00121336	0.0324667	1295	1318	856	603
ENSMUSG00000055895	9008.9	0.823752	0.265744	3.0998	0.00193653	0.043972	5551	7400	9305	14158
ENSMUSG00000056586	689.478	0.985581	0.297057	3.31782	0.000907237	0.0270789	474	452	900	981
ENSMUSG00000056629	88.2859	2.32149	0.689018	3.36927	0.000753664	0.0239467	32	27	132	169
ENSMUSG00000057534	16441.2	0.99767	0.195439	5.10477	3.31193e-07	4.84739e-05	10226	11673	23363	21774
ENSMUSG00000057729	114.35	2.50089	0.644252	3.88186	0.000103662	0.00509832	40	29	272	134
ENSMUSG00000057982	410.712	-1.44177	0.385882	-3.73629	0.000186752	0.00824968	772	439	243	213
ENSMUSG00000058005	675.597	-1.41478	0.372289	-3.80023	0.000144565	0.00680686	726	1224	486	281
ENSMUSG00000058028	412.948	-1.60254	0.368469	-4.34918	1.3665e-05	0.00102471	643	601	261	164
ENSMUSG00000058351	815.514	1.75714	0.314005	5.59588	2.19505e-08	5.65937e-06	309	432	1204	1377
ENSMUSG00000058550	1074.06	-1.46307	0.269407	-5.43071	5.61304e-08	1.09979e-05	1434	1710	623	556
ENSMUSG00000058656	140.429	1.81733	0.593623	3.06141	0.00220295	0.0477884	60	64	155	289
ENSMUSG00000059108	15582.8	0.61964	0.199068	3.11271	0.0018538	0.0428135	11503	13022	19078	19724
ENSMUSG00000059498	321.959	-1.99898	0.386238	-5.17552	2.27274e-07	3.6328e-05	547	485	144	122
ENSMUSG00000059834	2908.63	0.898827	0.214039	4.19936	2.67668e-05	0.00178661	2111	1955	3831	3952
ENSMUSG00000059956	2048.6	0.783225	0.223324	3.50712	0.000452983	0.0163775	1532	1481	2884	2465
ENSMUSG00000060181	679.581	-1.24551	0.30996	-4.01829	5.86218e-05	0.00328174	841	1064	447	385
ENSMUSG00000060256	435.803	-1.46726	0.388955	-3.77231	0.000161746	0.00738681	701	583	320	163
ENSMUSG00000060675	1135.02	-0.9905	0.294022	-3.36879	0.000754988	0.0239467	1226	1777	886	686
ENSMUSG00000061613	625.647	-1.08485	0.355937	-3.04788	0.00230464	0.0495216	768	928	548	288
ENSMUSG00000061701	4624.58	0.773403	0.20711	3.73427	0.000188259	0.00828614	3478	3353	5750	6231
ENSMUSG00000061762	128.618	1.81176	0.589678	3.07245	0.00212307	0.0466385	74	41	219	194
ENSMUSG00000062275	50830.7	1.05559	0.219145	4.81684	1.45849e-06	0.00016107	35687	30513	60186	80101
ENSMUSG00000062369	2699.29	-1.4802	0.269951	-5.48322	4.17649e-08	9.06e-06	3855	4086	1924	1045
ENSMUSG00000062794	274.725	-3.49276	0.575679	-6.0672	1.30162e-09	5.10065e-07	817	211	56	37
ENSMUSG00000062867	359.766	-1.80648	0.394342	-4.581	4.62748e-06	0.00043242	459	654	164	165
ENSMUSG00000062908	2118.02	0.809999	0.233674	3.46637	0.000527536	0.0181031	1726	1362	2698	2844
ENSMUSG00000063229	115.676	-3.20479	0.863386	-3.71189	0.000205718	0.00895723	255	165	3	42
ENSMUSG00000063887	1560.24	-1.0111	0.243255	-4.15654	3.2311e-05	0.00208112	1951	2212	1129	1005
ENSMUSG00000063975	1513.5	0.974596	0.28854	3.37768	0.000730996	0.0233075	1013	1028	1616	2472
ENSMUSG00000064030	1790.84	0.834819	0.260501	3.20467	0.00135217	0.0347277	1521	1066	2165	2539
ENSMUSG00000064254	1088.9	0.980227	0.306203	3.20123	0.00136843	0.0349972	952	526	1499	1475
ENSMUSG00000066148	246.673	-1.40637	0.451446	-3.11526	0.00183785	0.0428135	333	382	176	105
ENSMUSG00000066456	1360.15	1.62676	0.314929	5.16547	2.39829e-07	3.78369e-05	808	531	1626	2559
ENSMUSG00000066688	297.656	-1.51466	0.490844	-3.08583	0.00202988	0.0454962	590	301	225	98
ENSMUSG00000066772	2029.87	-1.67152	0.295395	-5.6586	1.52613e-08	4.41415e-06	3513	2692	1350	675
ENSMUSG00000067148	421.246	-1.90114	0.458639	-4.14518	3.39548e-05	0.00215959	592	733	280	94
ENSMUSG00000067274	4031.45	-0.968231	0.253647	-3.81723	0.000134958	0.00645461	5085	5571	3605	2073
ENSMUSG00000067399	644.718	-1.61365	0.304069	-5.30684	1.11541e-07	2.05304e-05	1010	936	372	285
ENSMUSG00000069476	2474.08	-0.978072	0.223031	-4.38537	1.15788e-05	0.000890251	3120	3434	1854	1585
ENSMUSG00000069520	155.394	1.6462	0.534408	3.08042	0.00206708	0.0459067	66	84	284	204
ENSMUSG00000069601	611.49	1.02948	0.336251	3.06166	0.00220115	0.0477884	502	308	814	872
ENSMUSG00000069678	9706.05	0.754987	0.190478	3.96364	7.38168e-05	0.00395034	7280	7168	12583	12493
ENSMUSG00000069910	1324.43	-0.984711	0.279917	-3.51787	0.000435029	0.0160143	1703	1813	1151	698
ENSMUSG00000069919	730.213	1.17026	0.337243	3.47007	0.00052033	0.0180599	337	555	1138	950
ENSMUSG00000070324	10603.3	1.10056	0.230067	4.78365	1.72141e-06	0.000186712	6904	6593	12383	17150
ENSMUSG00000070372	3870.89	-0.879585	0.212931	-4.13086	3.61416e-05	0.00224004	5318	4731	3209	2433
ENSMUSG00000070394	277.159	1.51949	0.424636	3.57834	0.000345779	0.0134632	167	121	383	459
ENSMUSG00000070605	250.593	-1.44852	0.460008	-3.1489	0.00163887	0.0397386	460	279	120	155
ENSMUSG00000070828	6334.09	-1.96149	0.248846	-7.88235	3.21272e-15	5.57545e-12	7906	12122	2667	2657
ENSMUSG00000070902	5524.56	-1.47204	0.207732	-7.08625	1.37791e-12	1.19563e-09	8017	8219	3448	2611
ENSMUSG00000071723	662.871	0.938931	0.297822	3.15266	0.00161792	0.0393878	491	420	894	898
ENSMUSG00000072692	1774.08	0.819627	0.264198	3.10232	0.00192008	0.04368	1057	1496	2476	2195
ENSMUSG00000072905	15679.4	-1.00336	0.273017	-3.67507	0.000237782	0.00992637	14839	26637	12445	9169
ENSMUSG00000072944	1703.58	-1.29214	0.303399	-4.2589	2.05439e-05	0.0014261	3129	1752	1262	791
ENSMUSG00000073155	1669.75	0.723718	0.231913	3.12064	0.00180459	0.0424027	1313	1209	2170	2111
ENSMUSG00000073471	1600.38	1.17461	0.236594	4.96466	6.88226e-07	8.70892e-05	962	1002	2452	2125
ENSMUSG00000073724	246.276	-1.62376	0.431557	-3.76256	0.000168184	0.00765206	411	335	121	127
ENSMUSG00000074060	9942.84	1.05816	0.237691	4.45184	8.51385e-06	0.00070358	5897	6972	11629	15815
ENSMUSG00000074194	514.054	-1.30259	0.352128	-3.69919	0.000216292	0.00925181	728	735	389	228
ENSMUSG00000074212	365.674	-1.22594	0.374578	-3.27287	0.00106463	0.0300072	551	476	267	187
ENSMUSG00000074365	7651.93	-0.879442	0.265144	-3.31684	0.000910416	0.0271068	10460	9400	4094	6867
ENSMUSG00000074794	702.07	-1.28489	0.355241	-3.61696	0.000298088	0.0120305	1332	679	390	448
ENSMUSG00000074925	142.187	1.73414	0.555561	3.12142	0.00179982	0.0423885	58	73	205	243
ENSMUSG00000075002	1624.87	1.38768	0.271086	5.11896	3.07227e-07	4.55146e-05	763	1026	2233	2587
ENSMUSG00000075023	25783.3	-1.07768	0.244427	-4.40901	1.03843e-05	0.000813859	36887	33201	22458	12105
ENSMUSG00000075269	532.555	-1.3032	0.363486	-3.58528	0.000336721	0.0132502	624	884	391	247
ENSMUSG00000078495	707.954	-1.44506	0.420825	-3.43388	0.000595	0.0198598	1391	701	244	526
ENSMUSG00000078498	339.069	-1.34142	0.39164	-3.42514	0.000614481	0.0202846	548	428	176	217
ENSMUSG00000078508	113.259	-1.90645	0.612471	-3.11272	0.00185372	0.0428135	201	158	60	39
ENSMUSG00000078625	406.253	-1.27892	0.373346	-3.42556	0.000613533	0.0202846	699	459	234	253
ENSMUSG00000079029	26165.5	-0.913368	0.246811	-3.70068	0.000215024	0.00923009	25947	41918	19970	17472
ENSMUSG00000079031	5313.1	-1.20376	0.201694	-5.96826	2.39796e-09	8.56776e-07	7196	7609	3337	3282
ENSMUSG00000079109	378.739	-1.16946	0.362081	-3.22984	0.0012386	0.0330012	581	471	245	235
ENSMUSG00000079162	1969.07	-2.886	0.296439	-9.73557	2.12616e-22	8.60955e-19	2514	4366	516	452
ENSMUSG00000079259	1039.31	-0.882965	0.283171	-3.11813	0.00182003	0.042683	1172	1513	844	667
ENSMUSG00000079465	396.162	-1.89768	0.41387	-4.5852	4.53545e-06	0.000427106	823	438	149	194
ENSMUSG00000079470	519.91	-1.16646	0.362177	-3.2207	0.00127877	0.0335519	928	523	326	333
ENSMUSG00000083270	521.172	-1.30912	0.337365	-3.88041	0.000104279	0.005108	687	795	363	258
ENSMUSG00000085438	585.936	1.14694	0.351496	3.26301	0.00110234	0.0305736	450	284	717	934
ENSMUSG00000085495	1969.2	0.882105	0.244407	3.60916	0.000307191	0.012316	1432	1341	2351	2877
ENSMUSG00000086629	1203.65	0.952704	0.31195	3.05403	0.00225788	0.0487189	907	738	1226	2004
ENSMUSG00000086682	75.7717	3.22093	0.914121	3.52353	0.000425845	0.0157239	8	21	54	220
ENSMUSG00000090110	1018.51	0.893106	0.283769	3.1473	0.00164785	0.0398768	701	724	1193	1516
ENSMUSG00000090693	1649.5	-2.73999	0.249244	-10.9932	4.12021e-28	2.50261e-24	2739	2992	509	380
ENSMUSG00000090714	15869.7	-1.23985	0.241135	-5.14173	2.72227e-07	4.18609e-05	17723	26595	9306	10079
ENSMUSG00000090891	13270.8	-1.03057	0.303182	-3.39919	0.000675848	0.0218939	25250	10832	10906	7202
ENSMUSG00000091080	956.335	-0.97318	0.280127	-3.47407	0.000512626	0.0178862	1161	1367	751	584
ENSMUSG00000092019	8397.48	-1.04376	0.300979	-3.46788	0.000524589	0.0180919	7376	15005	6698	4676
ENSMUSG00000092074	1713.14	0.825204	0.243627	3.38715	0.000706219	0.0226363	1202	1268	2114	2379
ENSMUSG00000092276	212.467	2.10508	0.55324	3.805	0.000141802	0.00671778	76	84	201	495
ENSMUSG00000093962	1539.58	-1.18723	0.24377	-4.87029	1.11435e-06	0.000135371	2007	2264	1030	908
ENSMUSG00000094084	252.014	-1.48852	0.45036	-3.30518	0.000949143	0.0277836	301	438	156	118
ENSMUSG00000094163	216.817	-3.00887	0.519543	-5.79137	6.98141e-09	2.23185e-06	262	502	55	44
ENSMUSG00000094237	2032.21	-0.756354	0.232198	-3.25736	0.00112453	0.0309767	2405	2692	1699	1422
ENSMUSG00000094248	163.531	-2.2983	0.515729	-4.4564	8.3346e-06	0.000693485	262	281	61	53
ENSMUSG00000094328	394.816	-1.3136	0.373816	-3.51403	0.000441359	0.0161983	513	610	209	255
ENSMUSG00000094942	2509.46	-1.16143	0.217294	-5.34497	9.04319e-08	1.6901e-05	3483	3454	1601	1589
ENSMUSG00000094973	1621.28	-1.37954	0.351238	-3.92765	8.57807e-05	0.00437842	1387	3240	942	911
ENSMUSG00000095074	168.058	-3.16541	0.679087	-4.66127	3.14263e-06	0.000312923	459	155	17	51
ENSMUSG00000095251	333.975	-1.4633	0.384629	-3.80445	0.00014212	0.00671778	534	449	211	157
ENSMUSG00000095339	1163.12	-2.04727	0.378643	-5.40687	6.41364e-08	1.23671e-05	1122	2579	584	358
ENSMUSG00000095341	1050.35	-0.974389	0.271064	-3.59469	0.000324782	0.0129359	1274	1503	724	733
ENSMUSG00000095363	201.137	-2.01858	0.611405	-3.30154	0.000961541	0.0280789	432	220	133	35
ENSMUSG00000095687	909.903	1.48243	0.321093	4.61683	3.89645e-06	0.000381726	630	338	1485	1281
ENSMUSG00000095996	278.16	-2.30703	0.463358	-4.97893	6.39371e-07	8.3517e-05	356	563	79	112
ENSMUSG00000096144	6116.54	-1.40887	0.197726	-7.12534	1.03822e-12	9.70172e-10	8957	8819	3796	3118
ENSMUSG00000096145	1310.12	0.880142	0.252279	3.48877	0.000485256	0.017386	874	968	1920	1587
ENSMUSG00000096700	1403.62	-1.613	0.289392	-5.57375	2.49318e-08	5.93865e-06	1649	2554	752	674
ENSMUSG00000096803	3122.14	-1.03884	0.304704	-3.40934	0.000651191	0.0212082	5497	2980	1647	2519
ENSMUSG00000096993	164.771	1.89085	0.535877	3.52851	0.000417908	0.0154779	71	69	210	319
ENSMUSG00000097113	438.083	1.14983	0.367086	3.1323	0.00173441	0.0413942	232	310	572	666
ENSMUSG00000099843	104.404	2.7487	0.663896	4.14026	3.46911e-05	0.00219494	25	29	247	132
ENSMUSG00000101078	84.9814	2.95333	0.706679	4.17918	2.92567e-05	0.00193158	22	17	159	151
ENSMUSG00000101436	460.891	-1.82423	0.384987	-4.73842	2.15391e-06	0.000223639	943	508	238	182
ENSMUSG00000105440	606.488	2.17749	0.413607	5.26465	1.4046e-07	2.41168e-05	130	304	905	1128
ENSMUSG00000105589	32155.5	1.24867	0.248804	5.01869	5.20249e-07	7.10111e-05	16754	21202	37474	54845
ENSMUSG00000106230	1826.87	-1.1034	0.291435	-3.7861	0.00015303	0.00712261	2365	2614	1595	826
ENSMUSG00000108045	189.57	-2.02631	0.614046	-3.29994	0.000967064	0.0281724	140	459	93	62
ENSMUSG00000108237	729.353	-2.42935	0.430411	-5.64426	1.6589e-08	4.68658e-06	917	1525	358	122
ENSMUSG00000109516	677.182	-1.74568	0.36967	-4.72226	2.33235e-06	0.000240113	1131	961	453	198
ENSMUSG00000110001	53384.8	-0.695432	0.185417	-3.75064	0.00017638	0.00790653	72033	60336	45492	38657
ENSMUSG00000110097	4143.42	-1.33622	0.274475	-4.86829	1.12571e-06	0.000135397	4351	7425	2704	2156
ENSMUSG00000111556	4727.25	0.81215	0.253602	3.20245	0.00136262	0.0349222	4003	2892	5120	7178
ENSMUSG00000113095	317.303	-1.70605	0.419323	-4.06857	4.73028e-05	0.00280962	543	432	199	111
ENSMUSG00000113336	4055.55	1.10567	0.271926	4.06606	4.7815e-05	0.00281969	2504	2638	4270	6998
ENSMUSG00000113971	4241.53	-0.833204	0.27248	-3.05785	0.00222929	0.0482735	4079	6706	3654	2663
ENSMUSG00000115453	469.165	1.33282	0.341878	3.89854	9.67754e-05	0.00481814	280	254	637	740
ENSMUSG00000115723	145.707	-1.72762	0.566729	-3.04841	0.00230055	0.0495216	228	220	94	47
ENSMUSG00000116792	2021.68	0.811242	0.246376	3.2927	0.000992298	0.0286329	1732	1219	2592	2701
ENSMUSG00000117221	350.346	-4.01958	0.577791	-6.95681	3.48064e-12	2.48723e-09	923	413	72	14
