# Supplementary material for: Inhibition of DRP1 Impedes Zygotic Genome Activation and Preimplantation Development in Mice
Source: Front Cell Dev Biol. 2021 Dec 2;9:788512. doi: 10.3389/fcell.2021.788512 (PMC8675387; doi:10.3389/fcell.2021.788512)
Supplement: Supplementary file 2 [file Table1.XLSX]

## Sheet: primer
Gene	Accession	Forward	Reverse	Used for
Gapdh	NM_001289726.1	GGTGAAGGTCGGTGTGAACG	CTCGCTCCTGGAAGATGGTG	mRNA quantification
Drp1	NM_152816.3	TTACGGTTCCCTAAACTTCACG	GTCACGGGCAACCTTTTACGA	mRNA quantification
Zscan4d	NM_001100186.1	GAGATTCATGGAGAGTCTGACTGATGAGTG	GCTGTTGTTTCAAAAGCTTGATGACTTC	mRNA quantification
MERVL	Y12713	ATCGAAAGGCTCCAGACACAA	TTCAGCCAACCTTACAATGAGAG	mRNA quantification
5.8S		CTTAGCGGTGGATCACTCGG	ACGCTCAGACAGGCGTAGCC	mRNA quantification
18S		CGGCTACCACATCCAAGGAA	GCTGGAATTACCGCGGCT	mRNA quantification
28S		CTGTCCCTACCTACTATCCA	CTCCCACTTATTCTACACCT	mRNA quantification
Cdk9	NM_130860.3	GTACGACTCGGTGGAATGCC	GATGGGGAACCCCTCCTTCT	mRNA quantification
Cdk12	XM_036156957.1	TTGGTGTCGAAGCACAAGC	CTCCCTCCGGTCTGATTTGAA	mRNA quantification
Cdk13	XM_011244344.4	AAATATGTGGGCCTCGCTATG	CCCTGGCTTTGTAAACTTGTCC	mRNA quantification
Setd2	NM_001081340	AGACTGCTGTTCCTCAGTTAAGT	CTGTATCCATTTCCGTGCTCG	mRNA quantification
Supt6	NM_009297	AGCGAGGCAACCTCAAAGAC	CAAAAGATGGGCGTTTTCTCTTC	mRNA quantification
Cdc14	NM_001080818	TGCACTACACCTCTTTCGACC	AGGAGGGTTTGAGCCAGACA	mRNA quantification
Ctdp1	NM_026295	AGCACTTCTGGTGAGATTGGA	ACCATCAACTCCGGCACAC	mRNA quantification
mtDNA	NC_005089.1	AACCTGGCACTGAGTCACCA	GGGTCTGAGTGTATATATCATGAAGAGAAT	DNA quantification

## Sheet: antibody
Antibodies	Species	Concentration	Company source	Cat
DRP1	Rabbit	0.180556	Cell signaling technology	8570
P-DRP1(S616)	Rabbit	0.319444	Cell signaling technology	3455
P-DRP1(S637)	Rabbit	0.319444	Affinity Biosciences	DF2980
γH2AX	Rabbit	0.319444	Cell signaling technology	9718
ZSCAN4	Rabbit	0.388889	Abcam	ab106646
MuERVL	Rabbit	0.388889	Novus	NBP2-66963
Ser2P	Rabbit	0.319444	Abcam	ab238146
H3K4me3	Rabbit	0.388889	ABclonal	A2357
H3K9me3	Rabbit	0.388889	ABclonal	A2360
H3K27me3	Rabbit	0.388889	ABclonal	A2363
H3K4ac	Rabbit	0.388889	ABclonal	A16078
H3K9ac	Rabbit	0.180556	ABclonal	A7255
H3K27ac	Rabbit	0.388889	ABclonal	A7253
